# Supplementary material for: Comparative transcriptome and flavonoids components analysis reveal the structural genes responsible for the yellow seed coat color of Brassica rapa L
Source: PeerJ. 2021 Mar 4;9:e10770. doi: 10.7717/peerj.10770 (PMC7937345; doi:10.7717/peerj.10770)
Supplement: Supplemental Information 9 [file peerj-09-10770-s009.xls]

id	B147-0-10_fpkm	B147-2-10_fpkm	B147-3-10_fpkm	B147-0-14_fpkm	B147-2-14_fpkm	B147-3-14_fpkm	B147-0-28_fpkm	B147-2-28_fpkm	B147-3-28_fpkm	B80-0-10_fpkm	B80-4-10_fpkm	B80-5-10_fpkm	B80-0-14_fpkm	B80-4-14_fpkm	B80-5-14_fpkm	B80-0-28_fpkm	B80-4-28_fpkm	B80-5-28_fpkm	Symbol	Description	KEGG_A_class	KEGG_B_class	Pathway	K_ID	GO Component	GO Function	GO Process
Bra000001	0.07	0.32	0.08	0	0.32	0.54	0	0	0	0.32	0.61	0.19	0.68	1.06	0.28	0	0.07	0	-	AT2G37440 (E=7e-179) | endonuclease/exonuclease/phosphatase family protein	-	-	-	-	-	-	GO:0008150//biological_process;GO:0008152//metabolic process;GO:0009987//cellular process;GO:0044710//single-organism metabolic process;GO:0071704//organic substance metabolic process;GO:0006629//lipid metabolic process;GO:0044238//primary metabolic process;GO:0044699//single-organism process
Bra000002	0.7	0	0.34	1.71	0.68	2.17	1.68	1.84	8.48	0.23	0.98	1.38	4.7	8.13	5.7	2.49	4.58	3.68	-	AT2G37460 (E=5e-184) | nodulin MtN21 family protein	-	-	-	-	GO:0016020//membrane;GO:0005575//cellular_component	GO:0003674//molecular_function;GO:0005215//transporter activity	GO:0008150//biological_process;GO:0009987//cellular process;GO:0051179//localization;GO:0006810//transport;GO:0051234//establishment of localization
Bra000003	10.12	17.78	12.99	20.35	37	25.44	15.88	8.79	8.41	12.08	11.65	19.45	20.65	19.77	22.9	10.81	14.58	12.07	-	-	-	-	-	-	-	-	-
Bra000004	0.58	0.96	1.65	5.84	2.62	3.56	6.32	7.21	5.76	2.29	1.06	3.76	0.34	2.41	3.71	4.73	7.98	3.34	-	-	-	-	-	-	-	-	-
Bra000005	81.48	74.95	46.74	25.41	34.29	50.27	41.62	38.41	52.93	56.5	48.27	32.56	38.55	36.98	26.04	49.31	30.37	36.89	ASP1	AT2G37550 (E=2e-159) ASP1, AGD7 | AGD7; ARF GTPase activator/ DNA binding / zinc ion binding	Cellular Processes	Transport and catabolism	ko04144//Endocytosis	K12492	-	GO:0098772//molecular function regulator;GO:0030234//enzyme regulator activity;GO:0005488//binding;GO:0003674//molecular_function	GO:0008150//biological_process
Bra000006	158.79	132.99	150.35	109.78	140.3	92.62	37.64	76.08	61.46	110.72	131.15	164.12	176.78	171.25	183.48	62.87	54.71	50.11	-	AT5G59690 (E=8e-040) | histone H4	-	-	-	-	GO:0005575//cellular_component;GO:0005622//intracellular;GO:0044424//intracellular part;GO:0005634//nucleus;GO:0005623//cell;GO:0044464//cell part;GO:0043231//intracellular membrane-bounded organelle;GO:0043229//intracellular organelle;GO:0043226//organelle;GO:0043227//membrane-bounded organelle	GO:0003676//nucleic acid binding;GO:0003677//DNA binding;GO:1901363//heterocyclic compound binding;GO:0005488//binding;GO:0005515//protein binding;GO:0003674//molecular_function;GO:0097159//organic cyclic compound binding	GO:0008150//biological_process;GO:0009987//cellular process;GO:0071840//cellular component organization or biogenesis;GO:0016043//cellular component organization
Bra000007	1.23	1.02	1.39	2.31	3.62	1.59	1.52	3.1	1.86	0.86	1.31	1.06	1.98	1.13	1.35	2.63	3.59	2.11	-	AT2G37580 (E=4e-041) | zinc finger (C3HC4-type RING finger) family protein	-	-	-	-	-	GO:0005515//protein binding;GO:0005488//binding;GO:0003674//molecular_function	-
Bra000008	0	0.14	0	0	0.56	0.12	0.12	0	0	0	0	0	0	0	0.24	0	0	0	-	AT2G37590 (E=3e-076) ATDOF2.4, DOF2.4 | Dof-type zinc finger domain-containing protein	-	-	-	-	-	GO:0003676//nucleic acid binding;GO:0003677//DNA binding;GO:0097159//organic cyclic compound binding;GO:0003674//molecular_function;GO:1901363//heterocyclic compound binding;GO:0005488//binding	GO:0071704//organic substance metabolic process;GO:0044237//cellular metabolic process;GO:0008150//biological_process;GO:0009987//cellular process;GO:0006725//cellular aromatic compound metabolic process;GO:0009058//biosynthetic process;GO:0034641//cellular nitrogen compound metabolic process;GO:0044238//primary metabolic process;GO:0046483//heterocycle metabolic process;GO:0006139//nucleobase-co…
Bra000009	125.83	138.57	179.05	196.79	168.37	122.99	93.01	81.25	77.97	116.94	120.91	166.45	158.74	154.2	196.89	75.47	77.95	87.8	-	AT3G53740 (E=2e-053) | 60S ribosomal protein L36 (RPL36B)	Genetic Information Processing	Translation	ko03010//Ribosome	K02920	GO:0044424//intracellular part;GO:0005622//intracellular;GO:0043226//organelle;GO:0032991//macromolecular complex;GO:0043228//non-membrane-bounded organelle;GO:0005840//ribosome;GO:0044444//cytoplasmic part;GO:0044464//cell part;GO:0005575//cellular_component;GO:1990904//ribonucleoprotein complex;GO:0043232//intracellular non-membrane-bounded organelle;GO:0005737//cytoplasm;GO:0043229//intracellu…	GO:0005198//structural molecule activity;GO:0003674//molecular_function	GO:0008152//metabolic process;GO:0034641//cellular nitrogen compound metabolic process;GO:0044238//primary metabolic process;GO:0009987//cellular process;GO:1901564//organonitrogen compound metabolic process;GO:1901566//organonitrogen compound biosynthetic process;GO:0043043//peptide biosynthetic process;GO:0044267//cellular protein metabolic process;GO:0043604//amide biosynthetic process;GO:0010…
Bra000010	5.38	10.74	9.04	10.52	9.19	5.35	18.33	13.51	16.07	5.31	5.51	8.04	6.55	8.25	11.42	17.71	21.01	19.63	-	AT2G37620 (E=9e-219) ACT1, AAc1 | ACT1 (ACTIN 1); structural constituent of cytoskeleton	-	-	-	-	GO:0005575//cellular_component;GO:0005737//cytoplasm;GO:0044424//intracellular part;GO:0005622//intracellular;GO:0043232//intracellular non-membrane-bounded organelle;GO:0043228//non-membrane-bounded organelle;GO:0043226//organelle;GO:0005623//cell;GO:0043229//intracellular organelle;GO:0005856//cytoskeleton;GO:0044464//cell part	GO:1901363//heterocyclic compound binding;GO:1901265//nucleoside phosphate binding;GO:0005488//binding;GO:0003674//molecular_function;GO:0036094//small molecule binding;GO:0097159//organic cyclic compound binding;GO:0000166//nucleotide binding	-
Bra000011	2.92	4.51	1.77	3.46	5.05	2.46	6.29	5.18	7.58	2.47	1.15	1.62	6.01	8.1	4.41	6.98	10.09	5.39	-	AT2G37630 (E=8e-081) ATPHAN, AS1, ATMYB91, MYB91 | AS1 (ASYMMETRIC LEAVES 1); DNA binding / protein homodimerization/ transcription factor	-	-	-	-	GO:0044424//intracellular part;GO:0043229//intracellular organelle;GO:0005623//cell;GO:0043227//membrane-bounded organelle;GO:0043226//organelle;GO:0005575//cellular_component;GO:0043231//intracellular membrane-bounded organelle;GO:0044464//cell part;GO:0005634//nucleus;GO:0005622//intracellular	GO:0097159//organic cyclic compound binding;GO:0003677//DNA binding;GO:0003682//chromatin binding;GO:0003674//molecular_function;GO:0044877//macromolecular complex binding;GO:0005488//binding;GO:0003676//nucleic acid binding;GO:1901363//heterocyclic compound binding	GO:0044767//single-organism developmental process;GO:0008150//biological_process;GO:0071704//organic substance metabolic process;GO:0009987//cellular process;GO:0009058//biosynthetic process;GO:0046483//heterocycle metabolic process;GO:0006807//nitrogen compound metabolic process;GO:0009653//anatomical structure morphogenesis;GO:0008152//metabolic process;GO:0006139//nucleobase-containing compoun…
Bra000012	2.53	2.86	3.6	3.95	4	3.25	0.75	0.3	1.3	2.49	3.81	2.18	3.23	2.94	3.55	0.37	0.99	1.36	-	AT2G37650 (E=2e-295) | scarecrow-like transcription factor 9 (SCL9)	-	-	-	-	-	GO:0003700//transcription factor activity, sequence-specific DNA binding;GO:0001071//nucleic acid binding transcription factor activity;GO:0003674//molecular_function	GO:0071704//organic substance metabolic process;GO:0008150//biological_process;GO:0044237//cellular metabolic process;GO:0044238//primary metabolic process;GO:0006807//nitrogen compound metabolic process;GO:0009987//cellular process;GO:0008152//metabolic process;GO:0009058//biosynthetic process;GO:0046483//heterocycle metabolic process;GO:1901360//organic cyclic compound metabolic process;GO:0006…
Bra000013	4.16	3.89	3.86	3.53	1.64	4.08	2.56	2.43	2.5	3.78	4.22	3.17	4.06	6.64	4.03	3.29	2.91	2.54	-	AT2G37690 (E=7e-303) | phosphoribosylaminoimidazole carboxylase, putative / AIR carboxylase, putative	Metabolism	Nucleotide metabolism	ko00230//Purine metabolism	K11808	-	GO:1901265//nucleoside phosphate binding;GO:1901363//heterocyclic compound binding;GO:0003674//molecular_function;GO:0036094//small molecule binding;GO:0003824//catalytic activity;GO:0005488//binding;GO:0000166//nucleotide binding;GO:0097159//organic cyclic compound binding	GO:0034641//cellular nitrogen compound metabolic process;GO:0008150//biological_process;GO:0044238//primary metabolic process;GO:0046483//heterocycle metabolic process;GO:0006139//nucleobase-containing compound metabolic process;GO:0006807//nitrogen compound metabolic process;GO:0006725//cellular aromatic compound metabolic process;GO:0009987//cellular process;GO:1901360//organic cyclic compound …
Bra000014	0	0.07	0	0.59	0.13	0.5	0	0	0	0	0	0	0	0	0	0	0.06	0	-	AT2G37700 (E=2e-284) | catalytic/ iron ion binding / oxidoreductase	Metabolism	Lipid metabolism	ko00073//Cutin, suberine and wax biosynthesis	K15404	GO:0005575//cellular_component;GO:0016020//membrane	GO:0003824//catalytic activity;GO:0003674//molecular_function;GO:0005488//binding	GO:0071704//organic substance metabolic process;GO:0009987//cellular process;GO:0044710//single-organism metabolic process;GO:0006629//lipid metabolic process;GO:0044699//single-organism process;GO:0008152//metabolic process;GO:0009058//biosynthetic process;GO:0044238//primary metabolic process;GO:0008150//biological_process
Bra000015	9.88	2.3	1.51	15.27	9.35	4.24	2.38	0.61	0.55	4.22	1.11	1.51	3.81	5.3	2.94	0.5	0.68	0.95	-	AT2G37710 (E=2e-224) RLK | RLK (receptor lectin kinase); kinase	-	-	-	-	-	GO:0003824//catalytic activity;GO:0036094//small molecule binding;GO:0003674//molecular_function;GO:0005488//binding;GO:0000166//nucleotide binding;GO:1901363//heterocyclic compound binding;GO:0016740//transferase activity;GO:1901265//nucleoside phosphate binding;GO:0016772//transferase activity, transferring phosphorus-containing groups;GO:0097159//organic cyclic compound binding;GO:0016301//kin…	GO:0043412//macromolecule modification;GO:0071704//organic substance metabolic process;GO:0044260//cellular macromolecule metabolic process;GO:0044267//cellular protein metabolic process;GO:0006464//cellular protein modification process;GO:0008152//metabolic process;GO:0044237//cellular metabolic process;GO:0044238//primary metabolic process;GO:0036211//protein modification process;GO:0043170//ma…
Bra000016	0	0	0	0	0	0	0	0	0	0	0	0	0	0	0	0	0	0	-	AT2G35040 (E=3e-014) | AICARFT/IMPCHase bienzyme family protein	Metabolism	Metabolism of cofactors and vitamins;Nucleotide metabolism	ko00230//Purine metabolism;ko00670//One carbon pool by folate	K00602	-	GO:0016740//transferase activity;GO:0003674//molecular_function;GO:0003824//catalytic activity;GO:0016787//hydrolase activity	GO:0044238//primary metabolic process;GO:0046483//heterocycle metabolic process;GO:0006725//cellular aromatic compound metabolic process;GO:0071704//organic substance metabolic process;GO:0006807//nitrogen compound metabolic process;GO:0044237//cellular metabolic process;GO:0008152//metabolic process;GO:0009987//cellular process;GO:0034641//cellular nitrogen compound metabolic process;GO:0006139/…
Bra000017	0.47	0	0	3.27	0	0.88	6.91	2.14	0	1.05	0	0.4	1.09	0.86	0.46	2.39	0.47	0.53	-	-	-	-	-	-	-	-	-
Bra000018	19.41	15.27	18.88	19.85	5.82	18.22	5.45	4.75	4.43	15.04	13.17	7.83	11.34	10.61	5.3	3.94	3.86	5.67	-	AT2G37770 (E=7e-160) | aldo/keto reductase family protein	-	-	-	-	-	GO:0003824//catalytic activity;GO:0003674//molecular_function	GO:0008152//metabolic process;GO:0008150//biological_process
Bra000019	0	0.13	0	0	0	0	0.11	0.11	0.13	0	0	0	0	0	0	0	0	0.13	-	AT2G37770 (E=6e-159) | aldo/keto reductase family protein	Metabolism	Carbohydrate metabolism;Lipid metabolism	ko00040//Pentose and glucuronate interconversions;ko00051//Fructose and mannose metabolism;ko00561//Glycerolipid metabolism;ko00052//Galactose metabolism	K00011	-	GO:0003674//molecular_function;GO:0003824//catalytic activity	GO:0008152//metabolic process;GO:0008150//biological_process
Bra000020	0	0	0	0	0	0	0	0	0	0	0	0	0	0	0	0	0	0	-	AT2G37780 (E=6e-056) | DC1 domain-containing protein	-	-	-	-	-	GO:0003674//molecular_function;GO:0003824//catalytic activity;GO:0005488//binding	GO:0050789//regulation of biological process;GO:0009987//cellular process;GO:0007165//signal transduction;GO:0065007//biological regulation;GO:0023052//signaling;GO:0008152//metabolic process;GO:0007154//cell communication;GO:0044763//single-organism cellular process;GO:0050794//regulation of cellular process;GO:0044700//single organism signaling;GO:0044699//single-organism process;GO:0008150//bi…
Bra000021	0.12	0	0.28	0	0	0	0	0	0	0.28	0	0.11	0.29	0	0	0	0	0	-	AT2G37800 (E=7e-074) | DC1 domain-containing protein	-	-	-	-	-	GO:0003674//molecular_function;GO:0005488//binding	-
Bra000022	0	0	0	0	0	0	0	0	0	0	0	0	0	0	0	0	0	0	-	AT2G37800 (E=4e-079) | DC1 domain-containing protein	-	-	-	-	-	GO:0003674//molecular_function;GO:0003824//catalytic activity	GO:0008152//metabolic process;GO:0008150//biological_process
Bra000023	17.07	15.52	13.15	10.59	13.79	19.25	8.74	5.82	9.4	18.36	12.19	12.04	10.86	17.54	8.29	7.75	5.77	6.46	-	AT2G37840 (E=0.0) | protein kinase family protein	Cellular Processes	Transport and catabolism	ko04140//Regulation of autophagy	K08269	-	GO:1901363//heterocyclic compound binding;GO:0097159//organic cyclic compound binding;GO:0005488//binding;GO:0016740//transferase activity;GO:0036094//small molecule binding;GO:0003824//catalytic activity;GO:1901265//nucleoside phosphate binding;GO:0000166//nucleotide binding;GO:0003674//molecular_function;GO:0016772//transferase activity, transferring phosphorus-containing groups;GO:0016301//kin…	GO:0044267//cellular protein metabolic process;GO:0044260//cellular macromolecule metabolic process;GO:0006464//cellular protein modification process;GO:0019538//protein metabolic process;GO:0044238//primary metabolic process;GO:0008152//metabolic process;GO:0005975//carbohydrate metabolic process;GO:0009987//cellular process;GO:0043170//macromolecule metabolic process;GO:0008150//biological_proc…
Bra000024	5.27	5.27	6.94	4.7	2.49	9.55	0.34	0.31	0.28	5.47	4.87	5.57	6.59	4.56	4.68	0.29	0	0.1	-	-	-	-	-	-	-	-	-
Bra000025	0.73	0	0.17	1.32	1.15	0.41	0	0	0	0	0.36	0.25	0.34	0.54	0	0	0	0	-	-	-	-	-	-	-	-	-
Bra000026	1.17	0.94	0.97	1.6	1.32	1.11	0.42	0.29	0.12	0.72	0.78	0.73	2.25	3.25	1.36	0.09	0.22	0.37	-	AT2G37890 (E=1e-146) | mitochondrial substrate carrier family protein	-	-	-	-	GO:0005575//cellular_component;GO:0016020//membrane	-	GO:0051179//localization;GO:0008150//biological_process;GO:0009987//cellular process;GO:0051234//establishment of localization;GO:0006810//transport
Bra000027	0	0	0	0	0	0.06	0	0	0	0	0	0	0	0.17	0.18	0	0	0	-	AT2G37900 (E=1e-286) | proton-dependent oligopeptide transport (POT) family protein	-	-	-	-	GO:0005575//cellular_component;GO:0016020//membrane	GO:0003674//molecular_function;GO:0005215//transporter activity	GO:0051179//localization;GO:0006810//transport;GO:0051234//establishment of localization;GO:0008150//biological_process
Bra000028	12.67	7.34	8.49	14.47	12	10.88	18.52	12.32	8.88	7.15	8.43	13.05	6.09	6.52	7.64	10.5	8.8	8.77	-	-	-	-	-	-	-	-	-
Bra000029	7.58	9.75	5.96	7	9.22	11.2	2.78	2.47	1.75	13.25	10.44	12.55	8.9	8.58	7.69	2.52	3.36	2.95	-	-	-	-	-	-	-	-	-
Bra000030	0	0	0	0	0	0	0	0	0	0	0	0	0	0.15	0	0	0	0	-	AT2G37950 (E=5e-033) | zinc finger (C3HC4-type RING finger) family protein	-	-	-	-	-	GO:0003674//molecular_function;GO:0005488//binding	-
Bra000031	1.44	0.8	1.23	1.63	1.02	1.53	84.86	55.14	53.89	0.61	1.1	1.71	2.33	0.83	0.71	51.74	52.2	49.99	-	-	-	-	-	-	-	-	-
Bra000032	2.3	3.56	3.13	3.23	5.69	2.6	3.18	0	1.52	2.59	1.68	4.36	2.7	2.55	2.71	3.55	2.34	0	-	-	-	-	-	-	-	-	-
Bra000033	0.52	1.98	1.9	2.85	2.08	1.15	0.23	0.21	0.13	1.96	1.69	1.35	2.51	2.51	2.56	0.05	0.24	0.13	-	-	-	-	-	-	-	-	-
Bra000034	45.03	42.09	45.14	33.17	20.95	42.53	31.42	22.12	27.1	46.23	38.75	25.06	32.13	50.52	24.52	27.53	17.55	21.76	-	AT2G37990 (E=4e-118) | ribosome biogenesis regulatory protein (RRS1) family protein	-	-	-	-	GO:0043231//intracellular membrane-bounded organelle;GO:0005575//cellular_component;GO:0044424//intracellular part;GO:0005634//nucleus;GO:0005622//intracellular;GO:0043227//membrane-bounded organelle;GO:0043226//organelle;GO:0043229//intracellular organelle;GO:0005623//cell;GO:0044464//cell part	-	GO:0008150//biological_process
Bra000035	28.65	22.09	25.96	25.59	24.64	27.39	22.44	14.64	19.13	23.81	26.75	25.14	24.21	26.76	29.02	14.83	18.13	15.84	VCL1	AT2G38020 (E=3e-282) VCL1, MAN, EMB258 | VCL1 (VACUOLELESS 1)	-	-	-	-	GO:0005575//cellular_component;GO:0043227//membrane-bounded organelle;GO:0044464//cell part;GO:0043226//organelle;GO:0044444//cytoplasmic part;GO:0016020//membrane;GO:0005623//cell;GO:0043229//intracellular organelle;GO:0005773//vacuole;GO:0005737//cytoplasm;GO:0043231//intracellular membrane-bounded organelle;GO:0044424//intracellular part;GO:0005622//intracellular	GO:0003674//molecular_function;GO:0005515//protein binding;GO:0005488//binding	GO:0044267//cellular protein metabolic process;GO:0009790//embryo development;GO:0009987//cellular process;GO:0048856//anatomical structure development;GO:0036211//protein modification process;GO:0009058//biosynthetic process;GO:0051179//localization;GO:0044237//cellular metabolic process;GO:0044260//cellular macromolecule metabolic process;GO:0019538//protein metabolic process;GO:0008152//metabo…
Bra000036	5.68	6.12	6.98	8.41	10.84	7.6	4.37	5.95	4.69	6.59	6.93	7.22	7.79	11.37	7.13	5.69	3.69	3.99	-	-	-	-	-	-	-	-	-
Bra000037	19.07	12.27	16.36	44.09	29.26	33.16	29.21	8.97	19.85	12.45	17.09	12.86	37.59	46.13	42.27	10.47	14.93	12.77	-	AT2G38040 (E=0.0) CAC3 | CAC3; acetyl-CoA carboxylase	Metabolism	Global and Overview;Carbohydrate metabolism;Lipid metabolism	ko01200//Carbon metabolism;ko00620//Pyruvate metabolism;ko01212//Fatty acid metabolism;ko00061//Fatty acid biosynthesis;ko00640//Propanoate metabolism	K01962	GO:0005622//intracellular;GO:0044424//intracellular part;GO:0044464//cell part;GO:0005737//cytoplasm;GO:0005623//cell;GO:0005575//cellular_component	GO:0003824//catalytic activity;GO:0003674//molecular_function	GO:0044238//primary metabolic process;GO:0008152//metabolic process;GO:0006629//lipid metabolic process;GO:0071704//organic substance metabolic process;GO:0008150//biological_process;GO:0009058//biosynthetic process;GO:0044699//single-organism process;GO:0009987//cellular process;GO:0044710//single-organism metabolic process
Bra000038	32.52	44.93	39.05	26.81	28.25	11.85	0.72	0.11	0.13	36.85	27.79	44.25	24.76	19.33	24.66	0.31	0.62	0	-	AT2G38090 (E=3e-137) | myb family transcription factor	-	-	-	-	GO:0005634//nucleus;GO:0005623//cell;GO:0044464//cell part;GO:0005622//intracellular;GO:0043227//membrane-bounded organelle;GO:0044424//intracellular part;GO:0043229//intracellular organelle;GO:0005575//cellular_component;GO:0043231//intracellular membrane-bounded organelle;GO:0043226//organelle	GO:0044877//macromolecular complex binding;GO:0003674//molecular_function;GO:0005488//binding;GO:0097159//organic cyclic compound binding;GO:0003682//chromatin binding;GO:0003676//nucleic acid binding;GO:1901363//heterocyclic compound binding;GO:0003677//DNA binding	-
Bra000039	3.06	10.64	12.66	61.59	74.15	35.37	16.3	9.77	13.95	8.92	13.96	10.75	57.86	66.51	113.09	12.38	18.23	16.58	-	AT2G38120 (E=4e-265) AUX1, WAV5, PIR1, MAP1 | AUX1 (AUXIN RESISTANT 1); amino acid transmembrane transporter/ auxin binding / auxin influx transmembrane transporter/ transporter	Environmental Information Processing	Signal transduction	ko04075//Plant hormone signal transduction	K13946	GO:0005575//cellular_component;GO:0016020//membrane	-	-
Bra000040	0	0	0	0	0	0	0	0	0	0	0	0	0	0	0	0	0	0	-	-	-	-	-	-	-	-	-
Bra000041	0	0	0	0	0	0	8.87	0	0.16	0	0	0	0	0	0	0	0	0	-	AT2G38180 (E=1e-117) | GDSL-motif lipase/hydrolase family protein	-	-	-	-	-	GO:0016787//hydrolase activity;GO:0003824//catalytic activity;GO:0003674//molecular_function	GO:0044699//single-organism process;GO:0006629//lipid metabolic process;GO:0044238//primary metabolic process;GO:0008150//biological_process;GO:0071704//organic substance metabolic process;GO:0008152//metabolic process;GO:0044710//single-organism metabolic process
Bra000042	27.65	55.13	41.15	17.1	13.25	13.26	15.43	10.3	14.83	34.58	30.1	26.79	15.16	14.8	13.24	14.96	9.38	12.05	-	AT2G38180 (E=1e-110) | GDSL-motif lipase/hydrolase family protein	-	-	-	-	-	GO:0003674//molecular_function;GO:0016787//hydrolase activity;GO:0003824//catalytic activity	GO:0008150//biological_process;GO:0071704//organic substance metabolic process;GO:0006629//lipid metabolic process;GO:0044710//single-organism metabolic process;GO:0008152//metabolic process;GO:0044699//single-organism process;GO:0044238//primary metabolic process
Bra000043	6.66	1.49	0.63	2.63	1.78	5.16	1.72	0.15	0.7	1.7	0.1	0.82	0.75	3.66	0.55	0.88	0.08	0.46	-	AT2G38185 (E=6e-100) | zinc finger (C3HC4-type RING finger) family protein	-	-	-	-	-	GO:0003674//molecular_function;GO:0005515//protein binding;GO:0005488//binding	-
Bra000044	0	0	0	0	0	0	0	0	0	0	0	0	0	0	0	0	0	0	-	AT4G26690 (E=1e-238) SHV3, MRH5, GPDL2 | SHV3 (SHAVEN 3); glycerophosphodiester phosphodiesterase/ kinase	-	-	-	-	-	GO:1901265//nucleoside phosphate binding;GO:0016772//transferase activity, transferring phosphorus-containing groups;GO:0097159//organic cyclic compound binding;GO:0016787//hydrolase activity;GO:0036094//small molecule binding;GO:0016301//kinase activity;GO:0016740//transferase activity;GO:0003674//molecular_function;GO:0003824//catalytic activity;GO:0005488//binding;GO:1901363//heterocyclic comp…	GO:0044710//single-organism metabolic process;GO:0005975//carbohydrate metabolic process;GO:0006464//cellular protein modification process;GO:0044237//cellular metabolic process;GO:0044238//primary metabolic process;GO:0043412//macromolecule modification;GO:0008150//biological_process;GO:0044260//cellular macromolecule metabolic process;GO:0006629//lipid metabolic process;GO:0036211//protein modi…
Bra000045	0	0	0	0	0	0	45.24	40.36	24.16	0	0	0	0	0.09	0	16.09	25.36	29.09	-	AT2G38240 (E=5e-176) | oxidoreductase, 2OG-Fe(II) oxygenase family protein	-	-	-	-	-	GO:0005488//binding;GO:0003674//molecular_function;GO:0003824//catalytic activity	GO:0008150//biological_process;GO:0008152//metabolic process
Bra000046	13.29	5.86	4.18	2.97	1.94	4.07	1.46	1.24	2.17	2.5	1.5	0.96	0.72	0.8	0.85	0.84	1.13	0.28	-	AT2G38250 (E=3e-073) | DNA-binding protein-related	-	-	-	-	GO:0043231//intracellular membrane-bounded organelle;GO:0005622//intracellular;GO:0044464//cell part;GO:0043227//membrane-bounded organelle;GO:0044424//intracellular part;GO:0005634//nucleus;GO:0043229//intracellular organelle;GO:0043226//organelle;GO:0005623//cell;GO:0005575//cellular_component	GO:0003677//DNA binding;GO:0003676//nucleic acid binding;GO:0003674//molecular_function;GO:1901363//heterocyclic compound binding;GO:0044877//macromolecular complex binding;GO:0003682//chromatin binding;GO:0005488//binding;GO:0001071//nucleic acid binding transcription factor activity;GO:0097159//organic cyclic compound binding;GO:0003700//transcription factor activity, sequence-specific DNA bind…	GO:0009058//biosynthetic process;GO:0044237//cellular metabolic process;GO:0006139//nucleobase-containing compound metabolic process;GO:0006725//cellular aromatic compound metabolic process;GO:0046483//heterocycle metabolic process;GO:0071704//organic substance metabolic process;GO:0008152//metabolic process;GO:0008150//biological_process;GO:0006807//nitrogen compound metabolic process;GO:0044238…
Bra000047	14.89	12.81	13.39	17.31	26.6	13.71	23.49	22.07	15.31	15.28	11.56	19.96	15.62	18.08	13.18	16.46	17.16	15.97	CXIP2	AT2G38270 (E=3e-130) CXIP2, ATGRX2 | CXIP2 (CAX-INTERACTING PROTEIN 2); electron carrier/ protein disulfide oxidoreductase	-	-	-	-	GO:0043231//intracellular membrane-bounded organelle;GO:0005623//cell;GO:0005575//cellular_component;GO:0009536//plastid;GO:0043229//intracellular organelle;GO:0005737//cytoplasm;GO:0043227//membrane-bounded organelle;GO:0043226//organelle;GO:0044444//cytoplasmic part;GO:0044424//intracellular part;GO:0005622//intracellular;GO:0044464//cell part	GO:0003824//catalytic activity;GO:0003674//molecular_function	GO:0048367//shoot system development;GO:0032502//developmental process;GO:0009791//post-embryonic development;GO:0048731//system development;GO:0044699//single-organism process;GO:0044763//single-organism cellular process;GO:0009987//cellular process;GO:0003006//developmental process involved in reproduction;GO:0044702//single organism reproductive process;GO:0048608//reproductive structure devel…
Bra000048	0.04	0	0.04	0	0	0	0	0	0	0	0	0	0	0	0	0	0.04	0	-	AT3G51770 (E=0.0) ETO1 | ETO1 (ETHYLENE OVERPRODUCER 1); protein binding, bridging	-	-	-	-	-	GO:0005488//binding;GO:0003674//molecular_function;GO:0005515//protein binding	-
Bra000049	0	0	0	0	0.67	0	0	0	0	0	0	0	0	0	0	0	0	0	-	AT4G10450 (E=2e-020) | 60S ribosomal protein L9 (RPL90D)	Genetic Information Processing	Translation	ko03010//Ribosome	K02940	GO:0043228//non-membrane-bounded organelle;GO:0032991//macromolecular complex;GO:0005737//cytoplasm;GO:1990904//ribonucleoprotein complex;GO:0043232//intracellular non-membrane-bounded organelle;GO:0043226//organelle;GO:0005623//cell;GO:0005622//intracellular;GO:0005575//cellular_component;GO:0030529//intracellular ribonucleoprotein complex;GO:0043229//intracellular organelle;GO:0044444//cytoplas…	GO:0003674//molecular_function;GO:0005198//structural molecule activity;GO:0003723//RNA binding;GO:0003676//nucleic acid binding;GO:0097159//organic cyclic compound binding;GO:1901363//heterocyclic compound binding;GO:0005488//binding	GO:1901576//organic substance biosynthetic process;GO:0009058//biosynthetic process;GO:0043604//amide biosynthetic process;GO:0034641//cellular nitrogen compound metabolic process;GO:0043170//macromolecule metabolic process;GO:1901564//organonitrogen compound metabolic process;GO:0008152//metabolic process;GO:0009059//macromolecule biosynthetic process;GO:0008150//biological_process;GO:0043043//p…
Bra000050	90.91	268.67	128.64	319.51	307.5	282.48	6.54	4.29	12.98	322.18	235.28	128.13	267.99	310.87	280.01	14.99	5.61	10.42	-	-	-	-	-	-	-	-	-
Bra000051	0	0	0	0	0	0	0	0	0	0	0	0	0	0.58	0.61	0	0	0	-	-	-	-	-	-	-	-	-
Bra000052	0.35	0	0	1.58	0.39	3.3	8.11	8.03	9.22	0.39	0	0.15	1.23	1.13	1.71	2.69	3.73	7.22	-	-	-	-	-	-	-	-	-
Bra000053	0	0	0	0.18	0.1	0.08	0.26	0	0	0.2	0	0	0	0.16	0.09	0	0	0	-	-	-	-	-	-	-	-	-
Bra000054	0.15	0.34	0.35	3.98	6.82	3.38	0.15	0.42	0.5	0	0	0	1.97	1.55	2.7	0.26	0.47	0.35	-	-	-	-	-	-	-	-	-
Bra000055	2.7	1.26	1.85	5.07	4.24	3.96	3.87	3.01	4.38	3.13	3.99	3.06	3.59	5.91	4.4	3.17	3.25	3.1	-	AT2G38330 (E=4e-143) | MATE efflux family protein	-	-	-	-	GO:0016020//membrane;GO:0005575//cellular_component	GO:0003674//molecular_function;GO:0005215//transporter activity	GO:0051179//localization;GO:0009987//cellular process;GO:0051234//establishment of localization;GO:0008150//biological_process;GO:0006810//transport
Bra000056	130.37	67.07	73.26	93.73	90.36	58.26	15.3	5.39	5.91	62.29	88.96	122.47	63.12	56.85	68.3	7.96	9.11	9.53	-	-	-	-	-	-	-	-	-
Bra000057	20.49	4.36	3.96	12.83	1	1.75	49.05	7.65	7.76	2.51	1.63	1.34	2.09	1.51	0.8	8.28	5.82	4.52	-	-	-	-	-	-	-	-	-
Bra000058	0.1	0	0	0.62	0.23	0.1	19.23	3.33	1.82	0.12	0.13	0	0	0	0	0	0.32	0.12	-	AT2G38380 (E=6e-160) | peroxidase 22 (PER22) (P22) (PRXEA) / basic peroxidase E	Metabolism	Biosynthesis of other secondary metabolites	ko00940//Phenylpropanoid biosynthesis	K00430	-	GO:0003674//molecular_function;GO:0003824//catalytic activity;GO:0005488//binding	GO:0050896//response to stimulus;GO:0006950//response to stress;GO:0008150//biological_process;GO:0008152//metabolic process
Bra000059	0.31	0	0	0.42	0	0	0	0	0	0.23	0.25	0.09	0.37	0.19	0.1	0	0	0	-	AT2G38380 (E=8e-160) | peroxidase 22 (PER22) (P22) (PRXEA) / basic peroxidase E	Metabolism	Biosynthesis of other secondary metabolites	ko00940//Phenylpropanoid biosynthesis	K00430	-	GO:0003824//catalytic activity;GO:0003674//molecular_function;GO:0005488//binding	GO:0008152//metabolic process;GO:0008150//biological_process;GO:0006950//response to stress;GO:0050896//response to stimulus
Bra000060	79.74	86.48	85.49	138.49	126.82	132.66	50.21	57.18	58.4	94.16	89.87	106.17	135.93	109.69	167.35	67.56	104.09	72.11	-	AT2G38400 (E=4e-257) AGT3 | AGT3 (ALANINE:GLYOXYLATE AMINOTRANSFERASE 3); alanine-glyoxylate transaminase/ catalytic/ pyridoxal phosphate binding / transaminase	Metabolism	Amino acid metabolism	ko00270//Cysteine and methionine metabolism;ko00260//Glycine, serine and threonine metabolism;ko00250//Alanine, aspartate and glutamate metabolism;ko00280//Valine, leucine and isoleucine degradation	K00827	-	GO:0005488//binding;GO:0003824//catalytic activity;GO:0016740//transferase activity;GO:0003674//molecular_function	GO:0008150//biological_process;GO:0008152//metabolic process
Bra000061	0	0	0	0	0	0	0	0	0	0	0	0	0	0	0	0	0	0	-	-	-	-	-	-	-	-	-
Bra000062	8.19	16.08	5.11	1.44	1.92	10.54	2.77	1.82	4.66	15.15	3.62	1.8	4.52	13.47	1.57	10.47	1.68	1.01	-	-	-	-	-	-	-	-	-
Bra000063	13.04	15.86	13.62	48.55	25.33	14.73	7.59	7.76	6.47	16.74	16.53	23.38	21.33	11.57	18.59	8.77	7.54	7.93	-	AT2G38450 (E=4e-042) | INVOLVED IN: biological_process unknown; LOCATED IN: cellular_component unknown; EXPRESSED IN: 24 plant structures; EXPRESSED DURING: 15 growth stages; CONTAINS InterPro DOMAIN/s: Sel1-like (InterPro:IPR006597); BEST Arabidopsis thaliana protein match is: unknown protein (TAIR:AT5G05360.1); Has 45 Blast hits to 45 proteins in 14 species: Archae - 0; Bacteria - 10; Metazoa -…	-	-	-	-	-	GO:0005515//protein binding;GO:0003674//molecular_function;GO:0005488//binding	-
Bra000064	50.23	49.71	33.6	12.31	4.31	8.39	33.64	8.24	4.81	21.18	19.43	7.53	9.72	21.94	4.14	5.98	0.86	5.63	-	AT2G38470 (E=4e-154) WRKY33, ATWRKY33 | WRKY33; transcription factor	Organismal Systems	Environmental adaptation	ko04626//Plant-pathogen interaction	K13424	-	GO:0003674//molecular_function;GO:0005488//binding;GO:0003677//DNA binding;GO:0003700//transcription factor activity, sequence-specific DNA binding;GO:1901363//heterocyclic compound binding;GO:0003676//nucleic acid binding;GO:0001071//nucleic acid binding transcription factor activity;GO:0097159//organic cyclic compound binding	GO:0006807//nitrogen compound metabolic process;GO:0046483//heterocycle metabolic process;GO:0044238//primary metabolic process;GO:0008152//metabolic process;GO:0006725//cellular aromatic compound metabolic process;GO:0009987//cellular process;GO:0071704//organic substance metabolic process;GO:0034641//cellular nitrogen compound metabolic process;GO:0006139//nucleobase-containing compound metabol…
Bra000065	6.35	6.59	5.4	4.39	7.37	3	0.78	0.18	0.22	1.57	4.84	3.94	4.2	3.85	1.56	0.85	1.41	1.37	-	AT2G38480 (E=7e-061) | integral membrane protein, putative	-	-	-	-	GO:0044464//cell part;GO:0005623//cell;GO:0005575//cellular_component;GO:0071944//cell periphery;GO:0005886//plasma membrane;GO:0016020//membrane	-	-
Bra000066	0	0	0	0	0	0	0	0	0	0	0	0	0	0	0	0	0	0	-	AT2G38490 (E=5e-212) CIPK22, SnRK3.19 | CIPK22 (CBL-INTERACTING PROTEIN KINASE 22); ATP binding / kinase/ protein kinase/ protein serine/threonine kinase/ protein tyrosine kinase	-	-	-	-	-	GO:0036094//small molecule binding;GO:1901363//heterocyclic compound binding;GO:0003674//molecular_function;GO:0016772//transferase activity, transferring phosphorus-containing groups;GO:0003824//catalytic activity;GO:0016740//transferase activity;GO:0000166//nucleotide binding;GO:0016301//kinase activity;GO:0005488//binding;GO:0097159//organic cyclic compound binding;GO:1901265//nucleoside phosp…	GO:0065007//biological regulation;GO:0043170//macromolecule metabolic process;GO:0044699//single-organism process;GO:0007165//signal transduction;GO:0008152//metabolic process;GO:0006464//cellular protein modification process;GO:0044237//cellular metabolic process;GO:0023052//signaling;GO:0044267//cellular protein metabolic process;GO:0044700//single organism signaling;GO:0044260//cellular macrom…
Bra000067	0.92	0.45	0.35	1.33	0.92	0.67	0.1	0.19	0.11	0.11	0.25	0.26	0.36	1.32	0.9	0.09	0.62	0.23	-	-	-	-	-	-	-	-	-
Bra000068	0	0	0	0	0	0	0	0	0	0	0	0	0	0.26	0	0	0	0	LTP	AT2G38540 (E=1e-033) LP1, LTP1, ATLTP1 | LP1; calmodulin binding	-	-	-	-	-	GO:0003674//molecular_function;GO:0005488//binding;GO:0008289//lipid binding	GO:0051234//establishment of localization;GO:0008150//biological_process;GO:0051179//localization;GO:0006810//transport
Bra000069	9.44	11.11	10.59	40.53	31.46	22.39	13.23	6.33	5.96	11.66	14.28	15.45	26.13	32.81	42.14	4.98	8.71	7.57	-	AT2G38560 (E=2e-155) TFIIS | TFIIS (TRANSCRIPT ELONGATION FACTOR IIS); DNA binding / RNA polymerase II transcription elongation factor/ transcription factor	-	-	-	-	GO:0044464//cell part;GO:0043231//intracellular membrane-bounded organelle;GO:0005622//intracellular;GO:0043229//intracellular organelle;GO:0044424//intracellular part;GO:0005623//cell;GO:0043226//organelle;GO:0043227//membrane-bounded organelle;GO:0005634//nucleus;GO:0005575//cellular_component	GO:0003677//DNA binding;GO:1901363//heterocyclic compound binding;GO:0003674//molecular_function;GO:0097159//organic cyclic compound binding;GO:0003676//nucleic acid binding;GO:0005488//binding	GO:0044238//primary metabolic process;GO:0006725//cellular aromatic compound metabolic process;GO:0008150//biological_process;GO:0009987//cellular process;GO:0006139//nucleobase-containing compound metabolic process;GO:0071704//organic substance metabolic process;GO:0008152//metabolic process;GO:0006807//nitrogen compound metabolic process;GO:0044237//cellular metabolic process;GO:1901360//organi…
Bra000070	3.87	0.56	0.12	1.74	0	0	2.22	0.28	0.22	0.81	0.25	0.09	0	0.57	0.2	0.09	0.21	0.12	-	-	-	-	-	-	-	-	-
Bra000071	13.65	16.7	12.61	17.96	16.52	39.18	13.03	4.27	10.82	14.79	10.74	8.12	17.64	47.16	15.15	6.61	5.62	5.72	-	AT2G38580 (E=6e-126) | unknown protein	-	-	-	-	GO:0005737//cytoplasm;GO:0005829//cytosol;GO:0005623//cell;GO:0044444//cytoplasmic part;GO:0044464//cell part;GO:0005622//intracellular;GO:0044424//intracellular part;GO:0005575//cellular_component	-	-
Bra000072	14.65	20.84	12.84	10.04	12.94	27.83	3.46	3.22	7.52	28.95	19.5	23.13	22.31	23.23	11.94	4.86	3.56	3.63	-	AT4G30760 (E=3e-012) | unknown protein	-	-	-	-	GO:0044464//cell part;GO:0043229//intracellular organelle;GO:0043226//organelle;GO:0005623//cell;GO:0042579//microbody;GO:0043227//membrane-bounded organelle;GO:0043231//intracellular membrane-bounded organelle;GO:0005777//peroxisome;GO:0044424//intracellular part;GO:0005575//cellular_component;GO:0044444//cytoplasmic part;GO:0005622//intracellular;GO:0005737//cytoplasm	-	GO:0008150//biological_process;GO:0008152//metabolic process
Bra000073	1.98	4.39	0.75	0.88	0	0.21	0.22	0	0	4.22	0.54	0	0	1.02	0	0	0	0	-	-	-	-	-	-	-	-	-
Bra000074	0.14	0.47	0	0	0	0.13	0	0	0	1.75	0.34	0	0.33	0.39	0.42	0.24	0	0.32	-	AT2G38600 (E=7e-123) | acid phosphatase class B family protein	-	-	-	-	-	GO:0003824//catalytic activity;GO:0003674//molecular_function;GO:0016787//hydrolase activity	-
Bra000075	9.72	8.92	7.06	18.47	21.38	16.06	6.31	5.17	6.19	8.74	10.56	8.65	15.53	17.68	20.74	4.43	3.71	3.66	-	AT2G38610 (E=7e-100) | KH domain-containing protein	-	-	-	-	-	GO:0003723//RNA binding;GO:0003676//nucleic acid binding;GO:0005488//binding;GO:0097159//organic cyclic compound binding;GO:0003674//molecular_function;GO:1901363//heterocyclic compound binding	-
Bra000076	25.82	39.57	8.62	6.06	2.91	15.04	0.43	0.4	0.95	32.07	8.58	4.95	5.23	15.64	2.26	0.98	0.29	0.33	-	-	-	-	-	-	-	-	-
Bra000077	8.12	7.71	8.28	18.76	14.63	11.5	1.26	0.43	0.77	10.21	13.87	12.51	9.68	8.36	14.59	0.2	0.24	0.4	CDKB1;2	AT2G38620 (E=3e-162) CDKB1;2 | CDKB1;2 (cyclin-dependent kinase B1;2); cyclin binding / kinase/ protein serine/threonine kinase	-	-	-	-	GO:0005622//intracellular;GO:0005575//cellular_component;GO:0005623//cell;GO:0044464//cell part	GO:0005488//binding;GO:0000166//nucleotide binding;GO:0003824//catalytic activity;GO:0097159//organic cyclic compound binding;GO:0016740//transferase activity;GO:0003674//molecular_function;GO:0016772//transferase activity, transferring phosphorus-containing groups;GO:0016301//kinase activity;GO:1901265//nucleoside phosphate binding;GO:0036094//small molecule binding;GO:1901363//heterocyclic comp…	GO:0036211//protein modification process;GO:0019538//protein metabolic process;GO:0044260//cellular macromolecule metabolic process;GO:0008150//biological_process;GO:0044237//cellular metabolic process;GO:0071704//organic substance metabolic process;GO:0044699//single-organism process;GO:0007049//cell cycle;GO:0043412//macromolecule modification;GO:0044763//single-organism cellular process;GO:004…
Bra000078	0	0	0	0	0	0	0	0	0	0	0	0	0	0	0	0	0	0	-	-	-	-	-	-	-	-	-
Bra000079	0	0	0	0	0	0	0	0	0	0	0	0	0	0	0	0	0	0	-	-	-	-	-	-	-	-	-
Bra000080	10	9.44	13.23	5.77	5.42	4.9	0.55	0.68	1.22	20.07	13.56	11.5	15.89	8.39	5.1	1.27	1.13	1.7	-	-	-	-	-	-	-	-	-
Bra000081	52.86	46.11	38.56	25.06	24.79	32.18	11.58	8.08	13.67	49.11	41.64	25.91	28.07	36.14	17.09	10.19	11.26	6.99	-	AT2G38650 (E=1e-286) GAUT7, LGT7 | GAUT7 (GALACTURONOSYLTRANSFERASE 7); polygalacturonate 4-alpha-galacturonosyltransferase/ transferase, transferring glycosyl groups	Metabolism	Carbohydrate metabolism	ko00500//Starch and sucrose metabolism;ko00520//Amino sugar and nucleotide sugar metabolism	K13648	GO:0043229//intracellular organelle;GO:0005737//cytoplasm;GO:0044464//cell part;GO:0005623//cell;GO:0043227//membrane-bounded organelle;GO:0005622//intracellular;GO:0043231//intracellular membrane-bounded organelle;GO:0043226//organelle;GO:0005575//cellular_component;GO:0012505//endomembrane system;GO:0005794//Golgi apparatus;GO:0044424//intracellular part;GO:0044444//cytoplasmic part;GO:0016020/…	GO:0016740//transferase activity;GO:0003824//catalytic activity;GO:0003674//molecular_function	GO:0008152//metabolic process;GO:0071704//organic substance metabolic process;GO:0044238//primary metabolic process;GO:0009058//biosynthetic process;GO:0005975//carbohydrate metabolic process;GO:0016043//cellular component organization;GO:0009987//cellular process;GO:0071840//cellular component organization or biogenesis;GO:0008150//biological_process
Bra000082	0	0	0	0	0	0	0	0	0	0	0	0	0	0	0	0	0	0	-	AT2G38660 (E=8e-014) | tetrahydrofolate dehydrogenase/cyclohydrolase, putative	-	-	-	-	-	GO:0003674//molecular_function;GO:0003824//catalytic activity	GO:0008152//metabolic process;GO:0008150//biological_process;GO:0009058//biosynthetic process;GO:0009987//cellular process
Bra000083	0	0	0	0	0	0.1	0	0	0	0	0	0.09	0	0	0	0	0	0	-	-	-	-	-	-	-	-	-
Bra000084	27.81	29.1	32.5	42.17	39.79	31.1	7.22	7.42	6.77	25.37	28	32.86	35.66	30.58	40.91	8.15	8.5	8.16	-	AT2G38670 (E=2e-164) PECT1 | PECT1 (PHOSPHORYLETHANOLAMINE CYTIDYLYLTRANSFERASE 1); ethanolamine-phosphate cytidylyltransferase	Metabolism	Lipid metabolism	ko00564//Glycerophospholipid metabolism	K00967	-	GO:0003674//molecular_function;GO:0003824//catalytic activity	GO:0008152//metabolic process;GO:0008150//biological_process;GO:0009058//biosynthetic process
Bra000085	5	6.44	5.54	2.46	0.92	4.17	1.5	1.93	1.54	7.75	4.83	2.31	2.87	4.09	1.94	1.1	1.42	1.07	-	AT2G38680 (E=3e-128) | 5'-nucleotidase/ magnesium ion binding	Metabolism	Metabolism of cofactors and vitamins;Nucleotide metabolism	ko00230//Purine metabolism;ko00240//Pyrimidine metabolism;ko00760//Nicotinate and nicotinamide metabolism	K01081	GO:0044464//cell part;GO:0044444//cytoplasmic part;GO:0044424//intracellular part;GO:0005829//cytosol;GO:0005623//cell;GO:0005737//cytoplasm;GO:0005575//cellular_component;GO:0005622//intracellular	GO:0005488//binding;GO:0003674//molecular_function;GO:0016787//hydrolase activity;GO:0003824//catalytic activity	-
Bra000086	0	0	0	0	0	0	0	0	0	0	0	0	0	0	0	0	0	0	-	-	-	-	-	-	-	-	-
Bra000087	0	0	0	0	0	0	0	0	0	0	0	0	0	0	0	0	0	0	-	-	-	-	-	-	-	-	-
Bra000088	35.28	54.42	61.25	102.13	112.54	97.89	17.87	14.44	15.8	65.37	69	85.22	108.72	107.95	128.07	14.63	20.1	17.26	-	-	-	-	-	-	-	-	-
Bra000089	64.75	111.13	84.6	63.47	93.35	83.64	4.88	5.88	9.27	93.92	64.65	81.93	89.92	59.03	60.21	8.72	7.54	5.5	-	AT2G38740 (E=9e-130) | haloacid dehalogenase-like hydrolase family protein	-	-	-	-	-	GO:0003674//molecular_function;GO:0003824//catalytic activity;GO:0016787//hydrolase activity	GO:0008152//metabolic process;GO:0008150//biological_process
Bra000090	23.66	42.75	43.49	153.52	65.58	77.67	0.34	0.74	1.9	34.24	39.8	43.01	29.83	41.93	56.44	1.67	0.82	2.9	-	AT2G38750 (E=9e-152) ANNAT4 | ANNAT4 (ANNEXIN ARABIDOPSIS 4); calcium ion binding / calcium-dependent phospholipid binding	-	-	-	-	-	GO:0003674//molecular_function;GO:0005488//binding;GO:0008289//lipid binding	-
Bra000091	24.27	37.57	18.77	17.33	3.58	34.49	3.03	0.21	2.37	23.18	10.66	1.96	7.06	26.83	2.79	3.31	0.35	1.17	-	AT2G38760 (E=3e-150) ANNAT3 | ANNAT3 (ANNEXIN ARABIDOPSIS 3); calcium ion binding / calcium-dependent phospholipid binding	-	-	-	-	-	GO:0003674//molecular_function;GO:0008289//lipid binding;GO:0005488//binding	-
Bra000092	1.08	0.51	0.79	1.94	0.52	1.24	1.14	0.57	1.19	0.78	0.75	1.8	2.26	2.49	2.42	0.66	0.63	0.71	-	AT2G38780 (E=5e-164) | unknown protein	-	-	-	-	-	GO:0005515//protein binding;GO:0003674//molecular_function;GO:0005488//binding	-
Bra000093	0	0.41	0.21	0.56	0	0	0.18	0	0	0.21	0	0	0	0	0	0	0	0	-	-	-	-	-	-	-	-	-
Bra000094	8.61	7.57	8.61	9.67	9.89	8.37	7.27	4.5	4.09	10.67	10.3	7.36	12.3	10.97	11.61	4.13	4.04	5.24	-	AT1G61000 (E=1e-122) | FUNCTIONS IN: molecular_function unknown; INVOLVED IN: mitosis; LOCATED IN: plasma membrane; EXPRESSED IN: cultured cell; CONTAINS InterPro DOMAIN/s: Kinetochore protein Nuf2 (InterPro:IPR005549); BEST Arabidopsis thaliana protein match is: myosin heavy chain-related (TAIR:AT1G64330.1); Has 41010 Blast hits to 23184 proteins in 1264 species: Archae - 616; Bacteria - 3998; M…	-	-	-	-	GO:0005737//cytoplasm;GO:0005575//cellular_component;GO:0005622//intracellular;GO:0044424//intracellular part;GO:0044464//cell part;GO:0043229//intracellular organelle;GO:0044444//cytoplasmic part;GO:0016020//membrane;GO:0043226//organelle;GO:0005623//cell;GO:0005773//vacuole;GO:0043227//membrane-bounded organelle;GO:0005886//plasma membrane;GO:0043231//intracellular membrane-bounded organelle;GO…	-	GO:0044699//single-organism process;GO:0009987//cellular process;GO:0016043//cellular component organization;GO:0008150//biological_process;GO:0071840//cellular component organization or biogenesis;GO:0044763//single-organism cellular process;GO:0007049//cell cycle
Bra000095	0	0	0	0	0	0	0	0	0	0	0	0	0	0	0	0	0	0	-	-	-	-	-	-	-	-	-
Bra000096	1.1	2.36	1.5	0.37	0.33	2.15	0.8	1.08	0.89	2.4	0.63	1.08	0.69	0.75	0.14	1.01	0.45	0.76	-	AT2G38800 (E=7e-091) | calmodulin-binding protein-related	-	-	-	-	-	GO:0005515//protein binding;GO:0003674//molecular_function;GO:0005488//binding	-
Bra000097	17.74	27.4	25.6	46.74	52.71	28.18	5.05	8.9	8.59	12.75	11.48	23.43	24.96	35.28	36.72	5.77	10.13	8.03	HTA8	AT3G54560 (E=2e-050) HTA11 | HTA11; DNA binding	-	-	-	-	GO:0044422//organelle part;GO:0005730//nucleolus;GO:0044446//intracellular organelle part;GO:0031974//membrane-enclosed lumen;GO:0043227//membrane-bounded organelle;GO:0005622//intracellular;GO:0043233//organelle lumen;GO:0044464//cell part;GO:0043226//organelle;GO:0043231//intracellular membrane-bounded organelle;GO:0043229//intracellular organelle;GO:0031981//nuclear lumen;GO:0070013//intracell…	GO:0003674//molecular_function;GO:0097159//organic cyclic compound binding;GO:1901363//heterocyclic compound binding;GO:0003676//nucleic acid binding;GO:0003677//DNA binding;GO:0005515//protein binding;GO:0005488//binding	GO:0006807//nitrogen compound metabolic process;GO:0009987//cellular process;GO:0006725//cellular aromatic compound metabolic process;GO:0071840//cellular component organization or biogenesis;GO:0044238//primary metabolic process;GO:0034641//cellular nitrogen compound metabolic process;GO:0046483//heterocycle metabolic process;GO:0006259//DNA metabolic process;GO:0006139//nucleobase-containing co…
Bra000098	9.72	19.07	15.53	14.24	13.45	14.37	32.43	31.23	16.37	16.66	16	13.84	13.9	19.15	12.54	24.3	18.95	25.42	-	-	-	-	-	-	-	-	-
Bra000099	0	0	0	0	0.16	0	0	0	0	0	0	0	0.17	0.13	0	0	0	0	-	-	-	-	-	-	-	-	-
Bra000100	13.24	15.74	10.58	10.59	11.18	16.77	13.46	7.14	11.86	18.28	13.51	8.62	10.89	21.08	9.05	13.17	9.13	9.26	-	AT2G38840 (E=7e-208) | guanylate-binding family protein	-	-	-	-	-	GO:0003824//catalytic activity;GO:0016787//hydrolase activity;GO:0097159//organic cyclic compound binding;GO:1901363//heterocyclic compound binding;GO:1901265//nucleoside phosphate binding;GO:0036094//small molecule binding;GO:0000166//nucleotide binding;GO:0003674//molecular_function;GO:0005488//binding	-
Bra000101	0	0	0	0	0	0	1.01	0	1.69	0.58	0	0	0	0	0	0.88	0	0.59	-	AT2G38870 (E=2e-016) | protease inhibitor, putative	-	-	-	-	-	GO:0003674//molecular_function;GO:0030234//enzyme regulator activity;GO:0098772//molecular function regulator	GO:0008150//biological_process;GO:0050896//response to stimulus;GO:0006950//response to stress
Bra000102	189.49	173.32	160.9	228.3	102.24	145.52	22.7	9.19	11	121.6	148.05	118.19	124.13	146.22	110.5	8.91	9.46	10.91	-	AT3G54620 (E=2e-055) ATBZIP25, BZO2H4, BZIP25 | BZIP25 (BASIC LEUCINE ZIPPER 25); protein heterodimerization/ transcription factor	-	-	-	-	-	GO:0001071//nucleic acid binding transcription factor activity;GO:0097159//organic cyclic compound binding;GO:0003676//nucleic acid binding;GO:1901363//heterocyclic compound binding;GO:0003700//transcription factor activity, sequence-specific DNA binding;GO:0005488//binding;GO:0003674//molecular_function;GO:0003677//DNA binding	GO:0008150//biological_process;GO:0071704//organic substance metabolic process;GO:0006807//nitrogen compound metabolic process;GO:0034641//cellular nitrogen compound metabolic process;GO:1901360//organic cyclic compound metabolic process;GO:0044237//cellular metabolic process;GO:0044238//primary metabolic process;GO:0006139//nucleobase-containing compound metabolic process;GO:0046483//heterocycle…
Bra000103	1.85	2.05	1.14	1.01	0.57	0.95	0.75	1.08	0.65	1.8	1.95	1.74	2.17	1.94	0.83	0.5	0.86	0.68	-	AT2G38890 (E=2e-089) | unknown protein	-	-	-	-	GO:0043227//membrane-bounded organelle;GO:0005575//cellular_component;GO:0005623//cell;GO:0005622//intracellular;GO:0043229//intracellular organelle;GO:0044424//intracellular part;GO:0044464//cell part;GO:0043231//intracellular membrane-bounded organelle;GO:0043226//organelle;GO:0005634//nucleus	GO:1901363//heterocyclic compound binding;GO:0003677//DNA binding;GO:0003676//nucleic acid binding;GO:0097159//organic cyclic compound binding;GO:0003674//molecular_function;GO:0005515//protein binding;GO:0005488//binding	GO:0009058//biosynthetic process;GO:0009987//cellular process;GO:0046483//heterocycle metabolic process;GO:0006725//cellular aromatic compound metabolic process;GO:0008152//metabolic process;GO:0071704//organic substance metabolic process;GO:0044237//cellular metabolic process;GO:0006139//nucleobase-containing compound metabolic process;GO:0006807//nitrogen compound metabolic process;GO:0044238//…
Bra000104	0	0	0	0	0	0	0	0	0	0	0	0	0	0	0	0	1.34	1.52	-	AT2G38905 (E=7e-026) | hydrophobic protein, putative / low temperature and salt responsive protein, putative	-	-	-	-	GO:0005575//cellular_component;GO:0016020//membrane	-	-
Bra000105	0.06	0.07	0.07	0	0.07	0.06	0	0	0	0.07	0.16	0.06	0.08	0.06	0	0	0	0	CPK20	AT2G38910 (E=2e-273) CPK20 | CPK20; ATP binding / calcium ion binding / calmodulin-dependent protein kinase/ kinase/ protein kinase/ protein serine/threonine kinase	Organismal Systems	Environmental adaptation	ko04626//Plant-pathogen interaction	K13412	-	GO:0016740//transferase activity;GO:0097159//organic cyclic compound binding;GO:0016772//transferase activity, transferring phosphorus-containing groups;GO:0005488//binding;GO:0003674//molecular_function;GO:0036094//small molecule binding;GO:0003824//catalytic activity;GO:1901265//nucleoside phosphate binding;GO:0016301//kinase activity;GO:1901363//heterocyclic compound binding;GO:0000166//nucleo…	GO:0009653//anatomical structure morphogenesis;GO:0044703//multi-organism reproductive process;GO:0044238//primary metabolic process;GO:0043170//macromolecule metabolic process;GO:0044767//single-organism developmental process;GO:0048869//cellular developmental process;GO:0019538//protein metabolic process;GO:0008152//metabolic process;GO:0044260//cellular macromolecule metabolic process;GO:00447…
Bra000106	0.11	0	0.12	0.11	0.49	0.1	1.83	1.8	1.32	0.25	0	0	0.13	0.3	0	2.05	1.88	1.25	-	AT2G38920 (E=1e-163) | SPX (SYG1/Pho81/XPR1) domain-containing protein / zinc finger (C3HC4-type RING finger) protein-related	-	-	-	-	-	GO:0005488//binding;GO:0005515//protein binding;GO:0003674//molecular_function	-
Bra000107	0	0	0	0.07	0	0	0	0	0	0	0	0	0	0	0	0.06	0	0	-	AT2G38940 (E=4e-261) ATPT2, PHT1;4 | ATPT2 (ARABIDOPSIS THALIANA PHOSPHATE TRANSPORTER 2); carbohydrate transmembrane transporter/ inorganic phosphate transmembrane transporter/ phosphate transmembrane transporter/ sugar:hydrogen symporter	-	-	-	-	GO:0005575//cellular_component;GO:0016020//membrane	GO:0005215//transporter activity;GO:0003674//molecular_function	GO:0008150//biological_process;GO:0009987//cellular process;GO:0051179//localization;GO:0006810//transport;GO:0051234//establishment of localization
Bra000108	4.96	7.89	4.4	6.66	3.48	7.51	4.08	3.66	3.3	5.66	5.99	3.9	6.23	8.03	4.97	3.96	4.55	4.29	-	AT2G38950 (E=2e-239) | transcription factor jumonji (jmj) family protein / zinc finger (C5HC2 type) family protein	-	-	-	-	GO:0005575//cellular_component;GO:0005623//cell;GO:0044424//intracellular part;GO:0044464//cell part;GO:0043226//organelle;GO:0043231//intracellular membrane-bounded organelle;GO:0043229//intracellular organelle;GO:0043227//membrane-bounded organelle;GO:0005634//nucleus;GO:0005622//intracellular	-	-
Bra000109	46.4	51.89	42.07	0.07	0.33	2.58	0	0	0	12.99	7.2	8.53	0.09	0.2	0.07	0	0	0	-	AT2G38995 (E=2e-193) | FUNCTIONS IN: molecular_function unknown; INVOLVED IN: biological_process unknown; LOCATED IN: cellular_component unknown; CONTAINS InterPro DOMAIN/s: Protein of unknown function DUF1298 (InterPro:IPR009721), Uncharacterised protein family UPF0089 (InterPro:IPR004255); BEST Arabidopsis thaliana protein match is: WSD1; diacylglycerol O-acyltransferase/ long-chain-alcohol O-f…	-	-	-	-	-	GO:0003824//catalytic activity;GO:0003674//molecular_function;GO:0016740//transferase activity	GO:0044710//single-organism metabolic process;GO:0044699//single-organism process;GO:0006629//lipid metabolic process;GO:0071704//organic substance metabolic process;GO:0009058//biosynthetic process;GO:0008152//metabolic process;GO:0044238//primary metabolic process;GO:0008150//biological_process;GO:0009987//cellular process
Bra000110	0	0	0	0	0	0	0	0	0	0	0	0	0	0	0	0	0	0	-	AT2G38995 (E=3e-196) | FUNCTIONS IN: molecular_function unknown; INVOLVED IN: biological_process unknown; LOCATED IN: cellular_component unknown; CONTAINS InterPro DOMAIN/s: Protein of unknown function DUF1298 (InterPro:IPR009721), Uncharacterised protein family UPF0089 (InterPro:IPR004255); BEST Arabidopsis thaliana protein match is: WSD1; diacylglycerol O-acyltransferase/ long-chain-alcohol O-f…	-	-	-	-	-	GO:0003824//catalytic activity;GO:0016740//transferase activity;GO:0003674//molecular_function	GO:0009987//cellular process;GO:0044238//primary metabolic process;GO:0044710//single-organism metabolic process;GO:0044699//single-organism process;GO:0008152//metabolic process;GO:0008150//biological_process;GO:0006629//lipid metabolic process;GO:0009058//biosynthetic process;GO:0071704//organic substance metabolic process
Bra000111	0	0.7	0.71	0.38	0.85	0.36	2.24	3.93	2.63	0	0	0.11	0.15	0.35	0.49	4.52	4.47	2.45	PIP2E	AT2G39010 (E=3e-149) PIP2E, PIP2;6 | PIP2E (PLASMA MEMBRANE INTRINSIC PROTEIN 2E); water channel	-	-	-	-	GO:0005575//cellular_component;GO:0044464//cell part;GO:0005623//cell;GO:0071944//cell periphery;GO:0016020//membrane;GO:0005886//plasma membrane	GO:0003674//molecular_function;GO:0005215//transporter activity	GO:0042592//homeostatic process;GO:0051234//establishment of localization;GO:0009628//response to abiotic stimulus;GO:0071840//cellular component organization or biogenesis;GO:0009058//biosynthetic process;GO:0050896//response to stimulus;GO:0019725//cellular homeostasis;GO:0065008//regulation of biological quality;GO:0044237//cellular metabolic process;GO:0009605//response to external stimulus;G…
Bra000112	54.21	53.04	66.19	82.11	96.35	58.64	74.11	100.58	73.3	51.27	54.08	71.7	66.25	63.51	81.05	83.73	69.17	88.35	-	AT2G39020 (E=2e-109) | GCN5-related N-acetyltransferase (GNAT) family protein	-	-	-	-	-	GO:0003674//molecular_function;GO:0003824//catalytic activity;GO:0016740//transferase activity	-
Bra000113	0	0	0	0	0	0	0	0	0	0.34	0	0	0	0.09	0	0	0	0	-	AT2G39040 (E=4e-146) | peroxidase, putative	Metabolism	Biosynthesis of other secondary metabolites	ko00940//Phenylpropanoid biosynthesis	K00430	-	GO:0003824//catalytic activity;GO:0005488//binding;GO:0003674//molecular_function	GO:0050896//response to stimulus;GO:0008152//metabolic process;GO:0006950//response to stress;GO:0008150//biological_process
Bra000114	67.73	73.07	56.99	50.83	34.19	62.85	45.91	32.15	36.47	56.21	51.68	45.17	54.97	68.92	40.81	34.27	31.62	26.75	SYD	AT2G28290 (E=0.0) SYD, CHR3 | SYD (SPLAYED); ATPase/ chromatin binding	-	-	-	-	GO:0005623//cell;GO:0043226//organelle;GO:0005575//cellular_component;GO:0043231//intracellular membrane-bounded organelle;GO:0044464//cell part;GO:0005829//cytosol;GO:0005737//cytoplasm;GO:0005634//nucleus;GO:0044444//cytoplasmic part;GO:0043227//membrane-bounded organelle;GO:0044424//intracellular part;GO:0043229//intracellular organelle;GO:0005622//intracellular	GO:1901363//heterocyclic compound binding;GO:0044877//macromolecular complex binding;GO:0003682//chromatin binding;GO:0003824//catalytic activity;GO:0000166//nucleotide binding;GO:1901265//nucleoside phosphate binding;GO:0036094//small molecule binding;GO:0003677//DNA binding;GO:0016787//hydrolase activity;GO:0097159//organic cyclic compound binding;GO:0003674//molecular_function;GO:0003676//nucl…	GO:1901576//organic substance biosynthetic process;GO:0019222//regulation of metabolic process;GO:0071840//cellular component organization or biogenesis;GO:1901564//organonitrogen compound metabolic process;GO:0032502//developmental process;GO:0048608//reproductive structure development;GO:0009059//macromolecule biosynthetic process;GO:0009653//anatomical structure morphogenesis;GO:0044763//singl…
Bra000115	291.03	291.28	285.15	457.68	504.22	289.22	82.14	67.18	72.11	189.48	223.04	293.36	296.76	270.27	408.38	62.55	67.9	62.22	-	AT2G39050 (E=6e-107) | hydroxyproline-rich glycoprotein family protein	-	-	-	-	GO:0043227//membrane-bounded organelle;GO:0043229//intracellular organelle;GO:0044464//cell part;GO:0005634//nucleus;GO:0005623//cell;GO:0044424//intracellular part;GO:0005622//intracellular;GO:0005737//cytoplasm;GO:0043226//organelle;GO:0005575//cellular_component;GO:0043231//intracellular membrane-bounded organelle	GO:0030246//carbohydrate binding;GO:0003674//molecular_function;GO:0005488//binding	-
Bra000116	0	0	0	0	0	0	0	0	0	0	0	0	0	0	0	0	0	0	SWEET9	AT2G39060 (E=1e-108) | nodulin MtN3 family protein	-	-	-	-	GO:0044424//intracellular part;GO:0005575//cellular_component;GO:0005623//cell;GO:0005737//cytoplasm;GO:0043227//membrane-bounded organelle;GO:0044444//cytoplasmic part;GO:0005794//Golgi apparatus;GO:0012505//endomembrane system;GO:0005622//intracellular;GO:0043231//intracellular membrane-bounded organelle;GO:0071944//cell periphery;GO:0043226//organelle;GO:0044464//cell part;GO:0043229//intracel…	GO:0005215//transporter activity;GO:0003674//molecular_function	GO:0051234//establishment of localization;GO:0006810//transport;GO:0008150//biological_process;GO:0051179//localization
Bra000117	13.1	12.74	13.38	10.85	15.54	16.15	9.6	7.17	11.34	15.13	16.59	14.41	16.45	17.92	14.05	7.55	8.24	9.53	-	-	-	-	-	-	-	-	-
Bra000118	41.55	57.66	44.48	50.91	73.05	51.49	32.7	41.48	34.53	46.04	33.54	48.78	58.08	50.24	59.5	47.96	37.57	45.77	-	-	-	-	-	-	-	-	-
Bra000119	0	0	0	0	0	0	0	0.17	0	0	0	0	0	0	0	0	0.05	0	CCR2	AT2G39180 (E=0.0) CCR2, ATCRR2 | CCR2 (ARABIDOPSIS THALIANA CRINKLY4 RELATED 2); ATP binding / kinase/ protein kinase/ protein serine/threonine kinase/ protein tyrosine kinase/ receptor	-	-	-	-	-	GO:0036094//small molecule binding;GO:0003824//catalytic activity;GO:0097159//organic cyclic compound binding;GO:0005515//protein binding;GO:0016301//kinase activity;GO:1901363//heterocyclic compound binding;GO:0016740//transferase activity;GO:1901265//nucleoside phosphate binding;GO:0005488//binding;GO:0000166//nucleotide binding;GO:0016772//transferase activity, transferring phosphorus-containi…	GO:0044238//primary metabolic process;GO:0019538//protein metabolic process;GO:0044267//cellular protein metabolic process;GO:0044237//cellular metabolic process;GO:0044710//single-organism metabolic process;GO:0008150//biological_process;GO:0009987//cellular process;GO:0043412//macromolecule modification;GO:0071704//organic substance metabolic process;GO:0044260//cellular macromolecule metabolic…
Bra000120	19.05	22.28	26.6	22.6	20.06	29.24	9.38	9.25	8.89	24.4	24.64	19.71	25.6	32.03	24.75	10.44	10.91	9.88	ATATH8	AT2G39190 (E=0.0) ATATH8 | ATATH8; transporter	-	-	-	-	-	GO:1901265//nucleoside phosphate binding;GO:0005215//transporter activity;GO:0005488//binding;GO:0003824//catalytic activity;GO:0000166//nucleotide binding;GO:0016301//kinase activity;GO:0036094//small molecule binding;GO:0097159//organic cyclic compound binding;GO:0003674//molecular_function;GO:0016740//transferase activity;GO:0016772//transferase activity, transferring phosphorus-containing gro…	GO:0006810//transport;GO:0051234//establishment of localization;GO:0043412//macromolecule modification;GO:0006464//cellular protein modification process;GO:0071704//organic substance metabolic process;GO:0043170//macromolecule metabolic process;GO:0008150//biological_process;GO:0009987//cellular process;GO:0044267//cellular protein metabolic process;GO:0036211//protein modification process;GO:000…
Bra000121	0	0	0	0	0.16	0	0	0	0	0.16	0	0	0	0.52	0.41	0	0	0	-	AT2G39200 (E=1e-057) MLO12, ATMLO12 | MLO12 (MILDEW RESISTANCE LOCUS O 12); calmodulin binding	-	-	-	-	GO:0005575//cellular_component;GO:0016020//membrane	-	GO:0008150//biological_process;GO:0050896//response to stimulus;GO:0006950//response to stress
Bra000122	0	0	0	0	0	0	0	0	0	0.15	0	0	0	0.18	0	0	0	0	-	AT2G39200 (E=4e-200) MLO12, ATMLO12 | MLO12 (MILDEW RESISTANCE LOCUS O 12); calmodulin binding	-	-	-	-	GO:0016020//membrane;GO:0005575//cellular_component	GO:0005488//binding;GO:0003674//molecular_function;GO:0005515//protein binding	GO:0006950//response to stress;GO:0009607//response to biotic stimulus;GO:0008150//biological_process;GO:0050896//response to stimulus
Bra000123	0	0	0	0	0	0	0	0	0	0	0	0	0	0	0	0	0	0	-	-	-	-	-	-	-	-	-
Bra000124	1.21	0.6	0.48	0.06	0.2	0.51	30.17	40.22	26.93	1.5	0.52	2.45	3.62	1.17	0.59	10.78	19.73	24	-	AT2G39210 (E=3e-292) | nodulin family protein	-	-	-	-	GO:0016020//membrane;GO:0005575//cellular_component	-	GO:0051179//localization;GO:0051234//establishment of localization;GO:0009987//cellular process;GO:0006810//transport;GO:0008150//biological_process
Bra000125	16.95	20.35	22.87	88.4	102.43	46.39	7.86	4.14	7.1	19.9	23.88	28.41	40.19	44.07	68.09	8.04	10.3	9.65	-	AT2G39220 (E=8e-249) PLP6, PLA IIB | PLP6 (PATATIN-LIKE PROTEIN 6); nutrient reservoir	-	-	-	-	-	GO:0016787//hydrolase activity;GO:0003824//catalytic activity;GO:0003674//molecular_function	GO:0009056//catabolic process;GO:0044238//primary metabolic process;GO:0008152//metabolic process;GO:0044699//single-organism process;GO:0071704//organic substance metabolic process;GO:0006629//lipid metabolic process;GO:0044710//single-organism metabolic process;GO:0008150//biological_process
Bra000126	36.7	38.12	35.13	21.03	12.48	40.9	21.44	16.32	21.11	39.38	35.47	18.46	28.4	38.87	15.35	24.75	18.44	19.18	-	AT2G39260 (E=0.0) | RNA binding / binding / protein binding	Genetic Information Processing	Translation	ko03013//RNA transport;ko03015//mRNA surveillance pathway	K14327	GO:0005623//cell;GO:0043228//non-membrane-bounded organelle;GO:0031981//nuclear lumen;GO:0005730//nucleolus;GO:0044424//intracellular part;GO:0043232//intracellular non-membrane-bounded organelle;GO:0043233//organelle lumen;GO:0044422//organelle part;GO:0005737//cytoplasm;GO:0043226//organelle;GO:0044446//intracellular organelle part;GO:0044464//cell part;GO:0005634//nucleus;GO:0031974//membrane-…	GO:0003723//RNA binding;GO:0005488//binding;GO:0003676//nucleic acid binding;GO:0003674//molecular_function;GO:0005515//protein binding;GO:1901363//heterocyclic compound binding;GO:0097159//organic cyclic compound binding;GO:0003677//DNA binding	GO:0008152//metabolic process;GO:0044699//single-organism process;GO:0044238//primary metabolic process;GO:0009606//tropism;GO:0009987//cellular process;GO:0009058//biosynthetic process;GO:0065007//biological regulation;GO:0008150//biological_process;GO:1901360//organic cyclic compound metabolic process;GO:0009607//response to biotic stimulus;GO:0009628//response to abiotic stimulus;GO:0007165//s…
Bra000127	14.42	13.18	17.44	15.82	16.11	13.96	8.68	7.85	7.01	12.35	15.25	15.87	16.24	16.33	21.14	6.08	6.97	6.9	-	AT2G39290 (E=1e-110) PGPS1, PGP1, PGS1 | PGP1 (PHOSPHATIDYLGLYCEROLPHOSPHATE SYNTHASE 1); CDP-alcohol phosphatidyltransferase/ CDP-diacylglycerol-glycerol-3-phosphate 3-phosphatidyltransferase	Metabolism	Lipid metabolism	ko00564//Glycerophospholipid metabolism	K00995	GO:0005575//cellular_component;GO:0016020//membrane	GO:0016740//transferase activity;GO:0003824//catalytic activity;GO:0003674//molecular_function	GO:0008150//biological_process;GO:0071704//organic substance metabolic process;GO:0009987//cellular process;GO:0044238//primary metabolic process;GO:0044710//single-organism metabolic process;GO:0044699//single-organism process;GO:0008152//metabolic process;GO:0006629//lipid metabolic process;GO:0009058//biosynthetic process
Bra000128	0.96	3.49	2.02	2.52	2.01	5.91	3.48	1.97	1.81	1.44	1.28	0.98	3.22	8.18	3.45	2	0.7	1.36	-	-	-	-	-	-	-	-	-
Bra000129	2.23	6.19	8.59	0.96	3.5	3.09	0	0	0	2.61	1.56	2.96	0.94	0.88	1.18	0.27	0.16	0.55	-	-	-	-	-	-	-	-	-
Bra000130	3.46	3.34	2.61	2.05	3.64	2.93	0.39	0.37	0.39	2.2	2.16	1.87	1.67	1.43	1	0.27	0.41	0.25	-	AT2G39360 (E=0.0) | protein kinase family protein	-	-	-	-	GO:0005886//plasma membrane;GO:0071944//cell periphery;GO:0044464//cell part;GO:0005623//cell;GO:0005575//cellular_component;GO:0016020//membrane	GO:0000166//nucleotide binding;GO:0003824//catalytic activity;GO:0097159//organic cyclic compound binding;GO:0005488//binding;GO:0036094//small molecule binding;GO:0016301//kinase activity;GO:1901363//heterocyclic compound binding;GO:0016772//transferase activity, transferring phosphorus-containing groups;GO:1901265//nucleoside phosphate binding;GO:0016740//transferase activity;GO:0003674//molecu…	GO:0044267//cellular protein metabolic process;GO:0016043//cellular component organization;GO:0040007//growth;GO:0044238//primary metabolic process;GO:0048856//anatomical structure development;GO:0006810//transport;GO:0071840//cellular component organization or biogenesis;GO:0008152//metabolic process;GO:0044260//cellular macromolecule metabolic process;GO:0043170//macromolecule metabolic process…
Bra000131	6.02	8.43	7.63	10.5	9.57	5.18	2.63	2.93	1.17	7.8	4.54	7.33	10.4	8.51	8.87	1.97	3.06	1.63	-	AT2G39390 (E=1e-058) | 60S ribosomal protein L35 (RPL35B)	Genetic Information Processing	Translation	ko03010//Ribosome	K02918	GO:1990904//ribonucleoprotein complex;GO:0043226//organelle;GO:0043228//non-membrane-bounded organelle;GO:0005623//cell;GO:0005737//cytoplasm;GO:0044424//intracellular part;GO:0043232//intracellular non-membrane-bounded organelle;GO:0005575//cellular_component;GO:0044464//cell part;GO:0032991//macromolecular complex;GO:0043229//intracellular organelle;GO:0030529//intracellular ribonucleoprotein c…	GO:0005198//structural molecule activity;GO:0003674//molecular_function	GO:0043170//macromolecule metabolic process;GO:0019538//protein metabolic process;GO:0044271//cellular nitrogen compound biosynthetic process;GO:0009987//cellular process;GO:0044249//cellular biosynthetic process;GO:0006412//translation;GO:0043043//peptide biosynthetic process;GO:0010467//gene expression;GO:0006518//peptide metabolic process;GO:0008152//metabolic process;GO:1901576//organic subst…
Bra000132	16.67	11.53	14.61	44.32	11.72	75.48	24.68	28.38	31.77	14.95	17.74	7.55	20.84	26.33	10.8	7.5	10.71	11.14	-	-	-	-	-	-	-	-	-
Bra000133	0	0	0	0.12	0.28	0.23	0	0	0	0	0	0	0	0.34	0	0	0	0	-	-	-	-	-	-	-	-	-
Bra000134	3.41	6.76	4.76	3.19	1.87	6.66	1.25	0.73	0.79	3.22	4.35	1.37	2.14	4.39	0.78	0.2	0.32	0.46	-	AT2G39435 (E=2e-119) | unknown protein	-	-	-	-	GO:0005576//extracellular region;GO:0005575//cellular_component	-	-
Bra000135	98.07	127.28	106.28	68.36	18.95	80.82	37.81	21.45	36.53	84.94	74.49	41.9	58.19	104.17	37.08	33.61	19.68	32.86	-	AT2G39460 (E=2e-050) ATRPL23A, RPL23A, RPL23AA | RPL23AA (RIBOSOMAL PROTEIN L23AA); RNA binding / nucleotide binding / structural constituent of ribosome	Genetic Information Processing	Translation	ko03010//Ribosome	K02893	GO:1990904//ribonucleoprotein complex;GO:0043226//organelle;GO:0044444//cytoplasmic part;GO:0043229//intracellular organelle;GO:0043228//non-membrane-bounded organelle;GO:0005575//cellular_component;GO:0005840//ribosome;GO:0005622//intracellular;GO:0030529//intracellular ribonucleoprotein complex;GO:0044424//intracellular part;GO:0005623//cell;GO:0005737//cytoplasm;GO:0043232//intracellular non-m…	GO:0036094//small molecule binding;GO:0097159//organic cyclic compound binding;GO:0000166//nucleotide binding;GO:1901363//heterocyclic compound binding;GO:1901265//nucleoside phosphate binding;GO:0005488//binding;GO:0005198//structural molecule activity;GO:0003674//molecular_function	GO:0044237//cellular metabolic process;GO:0043603//cellular amide metabolic process;GO:0044249//cellular biosynthetic process;GO:0006412//translation;GO:0043043//peptide biosynthetic process;GO:0034641//cellular nitrogen compound metabolic process;GO:0044260//cellular macromolecule metabolic process;GO:0043604//amide biosynthetic process;GO:0044267//cellular protein metabolic process;GO:1901566//…
Bra000136	13.31	14.32	14.07	8.76	5.76	18.09	8.82	8.46	9.96	14.86	13.34	9.41	13.52	14.76	7.72	8.69	8	7.3	-	AT2G39480 (E=0.0) PGP6 | PGP6 (P-GLYCOPROTEIN 6); ATPase, coupled to transmembrane movement of substances	Environmental Information Processing	Membrane transport	ko02010//ABC transporters	K05658	GO:0005575//cellular_component;GO:0016020//membrane	GO:0003824//catalytic activity;GO:1901363//heterocyclic compound binding;GO:1901265//nucleoside phosphate binding;GO:0003674//molecular_function;GO:0005488//binding;GO:0000166//nucleotide binding;GO:0097159//organic cyclic compound binding;GO:0005215//transporter activity;GO:0016787//hydrolase activity;GO:0036094//small molecule binding	GO:0051234//establishment of localization;GO:0006810//transport;GO:0008150//biological_process;GO:0051179//localization;GO:0009987//cellular process
Bra000137	1.51	1.3	2.48	1.69	0.57	0	0	0	0	14.23	12.71	15.37	4.34	1.71	3.63	0	0	0	-	AT1G73260 (E=7e-037) | trypsin and protease inhibitor family protein / Kunitz family protein	-	-	-	-	-	GO:0003674//molecular_function;GO:0098772//molecular function regulator;GO:0030234//enzyme regulator activity	GO:0019538//protein metabolic process;GO:0008150//biological_process;GO:0044238//primary metabolic process;GO:0009987//cellular process;GO:0043170//macromolecule metabolic process;GO:0008152//metabolic process;GO:0071704//organic substance metabolic process
Bra000138	1.65	0.86	1.82	1.09	0.78	1.88	2.32	2.23	2.2	2.11	2.59	1.12	1.33	1.64	0.94	2.46	3.31	2.59	-	AT2G39620 (E=0.0) | pentatricopeptide (PPR) repeat-containing protein	-	-	-	-	-	GO:0003674//molecular_function;GO:0005515//protein binding;GO:0005488//binding	-
Bra000139	11.85	10.5	10.26	8.01	0.73	12.21	10.55	7.53	10.32	9.48	7.88	4	7.47	11.25	3.28	9.42	7.34	8.54	-	AT2G39630 (E=6e-168) | glycosyl transferase family 2 protein	Metabolism	Glycan biosynthesis and metabolism	ko00510//N-Glycan biosynthesis	K00729	-	GO:0003674//molecular_function;GO:0003824//catalytic activity;GO:0016740//transferase activity	-
Bra000140	49.47	52.68	55.27	56.94	74.87	50	10.07	10.58	8.97	36.65	46.18	52.72	55.47	38.63	32.72	7.3	8.29	9.49	-	AT2G39650 (E=9e-131) | unknown protein	-	-	-	-	-	-	GO:0009058//biosynthetic process;GO:0044699//single-organism process;GO:0009605//response to external stimulus;GO:0044763//single-organism cellular process;GO:0051716//cellular response to stimulus;GO:0008152//metabolic process;GO:0009719//response to endogenous stimulus;GO:0050794//regulation of cellular process;GO:0044700//single organism signaling;GO:0008150//biological_process;GO:0050789//reg…
Bra000141	1.47	1.12	0.21	2.04	2.18	2.26	1.28	3.22	2.94	1.46	0.67	0.64	1.3	1.02	1.09	1.58	1.03	2.01	-	AT2G39660 (E=1e-205) BIK1 | BIK1 (BOTRYTIS-INDUCED KINASE1); kinase	-	-	-	-	-	GO:1901265//nucleoside phosphate binding;GO:0016301//kinase activity;GO:0003824//catalytic activity;GO:0000166//nucleotide binding;GO:0016740//transferase activity;GO:0097159//organic cyclic compound binding;GO:0036094//small molecule binding;GO:1901363//heterocyclic compound binding;GO:0016772//transferase activity, transferring phosphorus-containing groups;GO:0003674//molecular_function;GO:0005…	GO:0009987//cellular process;GO:0044260//cellular macromolecule metabolic process;GO:0008152//metabolic process;GO:0019538//protein metabolic process;GO:0008150//biological_process;GO:0043170//macromolecule metabolic process;GO:0044267//cellular protein metabolic process;GO:0044237//cellular metabolic process;GO:0043412//macromolecule modification;GO:0036211//protein modification process;GO:00442…
Bra000142	0.44	0	0.5	3.96	3.45	3.92	3.68	3.22	2.89	0.25	0.53	0.57	5.14	5.66	7.52	0	1.34	0.76	-	AT2G39700 (E=4e-087) ATEXPA4, ATEXP4, ATHEXP ALPHA 1.6 | ATEXPA4 (ARABIDOPSIS THALIANA EXPANSIN A4)	-	-	-	-	GO:0005576//extracellular region;GO:0005575//cellular_component	-	GO:0009987//cellular process;GO:0016043//cellular component organization;GO:0008150//biological_process;GO:0071840//cellular component organization or biogenesis
Bra000143	12.84	17.64	16.42	29.59	41.74	24.8	12.89	19.98	14.88	17.87	17.31	22.99	21.78	18.46	24.85	13.5	18.47	16.74	-	AT2G39720 (E=3e-121) RHC2A | RHC2A; protein binding / zinc ion binding	-	-	-	-	-	GO:0003674//molecular_function;GO:0005515//protein binding;GO:0005488//binding	-
Bra000144	30.48	28.73	33.57	60.86	61.19	54.5	4.98	2.6	5.79	28.15	36.96	58.31	58.32	56.82	83.37	2.29	3.8	3.33	-	AT2G39730 (E=1e-261) RCA | RCA (RUBISCO ACTIVASE); ADP binding / ATP binding / enzyme regulator/ ribulose-1,5-bisphosphate carboxylase/oxygenase activator	-	-	-	-	-	GO:0003674//molecular_function;GO:0000166//nucleotide binding;GO:1901363//heterocyclic compound binding;GO:0097159//organic cyclic compound binding;GO:0036094//small molecule binding;GO:0005488//binding;GO:1901265//nucleoside phosphate binding	-
Bra000145	26.99	32.45	38.6	28.15	28.35	34.73	7.25	8.41	12.42	38.32	42.72	38.47	37.5	29.54	30.41	7.52	9.52	9.27	-	AT2G39750 (E=0.0) | dehydration-responsive family protein	-	-	-	-	-	GO:0003674//molecular_function;GO:0003824//catalytic activity;GO:0016740//transferase activity	GO:0008152//metabolic process;GO:0008150//biological_process
Bra000146	0	0	0	0	0	0	0	0	0	0	0	0	0	0	0	0	0	0	-	-	-	-	-	-	-	-	-
Bra000147	13.36	20.16	20.63	21.52	30.31	25.15	7.03	6.89	7.1	23.43	23.47	28.78	28.73	22.07	26.91	6.91	9.74	9.25	-	AT2G39760 (E=3e-185) ATBPM3, BPM3 | BPM3; protein binding	-	-	-	-	-	GO:0005515//protein binding;GO:0005488//binding;GO:0003674//molecular_function	-
Bra000148	0	0	0	0	0	0	0	0	0	0	0	0	0	0	0	0	0	0	-	AT4G03160 (E=5e-031) | FUNCTIONS IN: molecular_function unknown; INVOLVED IN: biological_process unknown; LOCATED IN: cellular_component unknown; EXPRESSED IN: stem, root, carpel; EXPRESSED DURING: 4 anthesis; BEST Arabidopsis thaliana protein match is: DNA binding (TAIR:AT4G03170.1); Has 29 Blast hits to 29 proteins in 11 species: Archae - 0; Bacteria - 0; Metazoa - 7; Fungi - 4; Plants - 13; Vi…	-	-	-	-	GO:0043229//intracellular organelle;GO:0005623//cell;GO:0005575//cellular_component;GO:0005622//intracellular;GO:0005634//nucleus;GO:0043226//organelle;GO:0043227//membrane-bounded organelle;GO:0044424//intracellular part;GO:0043231//intracellular membrane-bounded organelle;GO:0044464//cell part	GO:0003674//molecular_function;GO:0005488//binding;GO:1901363//heterocyclic compound binding;GO:0097159//organic cyclic compound binding;GO:0003677//DNA binding;GO:0003676//nucleic acid binding	GO:0009987//cellular process;GO:0044237//cellular metabolic process;GO:0006807//nitrogen compound metabolic process;GO:0006725//cellular aromatic compound metabolic process;GO:0008152//metabolic process;GO:0046483//heterocycle metabolic process;GO:0008150//biological_process;GO:0044238//primary metabolic process;GO:0071704//organic substance metabolic process;GO:0034641//cellular nitrogen compoun…
Bra000149	84.87	86.21	94.17	87.11	102.69	87.74	30.64	34.71	48.42	57.49	60.81	61.86	55.39	60.24	66.01	25.25	34.55	27.59	-	AT2G39770 (E=5e-201) CYT1, VTC1, SOZ1, EMB101, GMP1 | CYT1 (CYTOKINESIS DEFECTIVE 1); mannose-1-phosphate guanylyltransferase/ nucleotidyltransferase	Metabolism	Carbohydrate metabolism	ko00520//Amino sugar and nucleotide sugar metabolism;ko00051//Fructose and mannose metabolism	K00966	-	GO:0003824//catalytic activity;GO:0003674//molecular_function;GO:0016740//transferase activity	GO:0008150//biological_process;GO:0008152//metabolic process;GO:0009058//biosynthetic process
Bra000150	0.86	1.57	2.13	2.8	2.57	6.61	0.25	0	0	2.35	2.1	2.06	5.54	9.13	5.83	0	0	0	-	AT2G39800 (E=0.0) P5CS1, ATP5CS | P5CS1 (DELTA1-PYRROLINE-5-CARBOXYLATE SYNTHASE 1); delta1-pyrroline-5-carboxylate synthetase	Metabolism	Amino acid metabolism;Global and Overview	ko01230//Biosynthesis of amino acids;ko00330//Arginine and proline metabolism	K12657	GO:0044424//intracellular part;GO:0005575//cellular_component;GO:0005622//intracellular;GO:0005737//cytoplasm;GO:0044464//cell part;GO:0005623//cell	GO:0003824//catalytic activity;GO:0003674//molecular_function;GO:1901363//heterocyclic compound binding;GO:0000166//nucleotide binding;GO:0005488//binding;GO:0016301//kinase activity;GO:0016740//transferase activity;GO:1901265//nucleoside phosphate binding;GO:0036094//small molecule binding;GO:0016772//transferase activity, transferring phosphorus-containing groups;GO:0097159//organic cyclic comp…	GO:0008150//biological_process;GO:0008152//metabolic process;GO:0009987//cellular process;GO:0009058//biosynthetic process
Bra000151	30.01	37.88	38.18	38.58	39.99	40.84	21.13	14.94	19.19	32.84	35.17	34.94	40.96	39.23	41.08	15.74	19.34	16.56	-	AT2G39805 (E=3e-143) | integral membrane Yip1 family protein	-	-	-	-	GO:0016020//membrane;GO:0005575//cellular_component	-	-
Bra000152	0.14	0.39	0	0.14	0.32	0.07	0.35	0.06	0.16	0.4	0.09	0.12	0.17	0.07	0.07	1.57	1.51	0.24	-	AT2G39830 (E=6e-267) DAR2 | DAR2 (DA1-RELATED PROTEIN 2); zinc ion binding	-	-	-	-	-	GO:0003674//molecular_function;GO:0005488//binding	-
Bra000153	20.92	18.75	17.52	20.65	18.9	20.53	16.89	13.94	12.29	17.44	17.41	18.75	22.67	18.85	20.99	14.71	15.95	17.41	-	AT2G39840 (E=1e-185) TOPP4 | TOPP4; protein serine/threonine phosphatase	Genetic Information Processing	Translation	ko03015//mRNA surveillance pathway	K06269	-	GO:0016787//hydrolase activity;GO:0003824//catalytic activity;GO:0003674//molecular_function	GO:0006464//cellular protein modification process;GO:0008150//biological_process;GO:0044237//cellular metabolic process;GO:0008152//metabolic process;GO:0044260//cellular macromolecule metabolic process;GO:0043170//macromolecule metabolic process;GO:0036211//protein modification process;GO:0009987//cellular process;GO:0071704//organic substance metabolic process;GO:0044267//cellular protein metab…
Bra000154	9.85	8.4	6.65	7.9	7.41	6.27	2.57	1.32	2.8	6.5	7.02	8.12	6.05	8.59	7.01	1.04	1.41	1.59	-	AT2G39890 (E=6e-213) PROT1, ATPROT1 | PROT1 (PROLINE TRANSPORTER 1); L-proline transmembrane transporter/ amino acid transmembrane transporter	-	-	-	-	GO:0016020//membrane;GO:0005575//cellular_component	GO:0005488//binding;GO:0003674//molecular_function	-
Bra000155	5.69	5.74	3.79	6.98	2.54	3.71	4.8	4.38	3.5	3.4	4.49	4.69	5.41	5.95	4.36	2.8	3.75	4.9	-	AT2G39910 (E=6e-139) | binding	-	-	-	-	-	GO:0005488//binding;GO:0003674//molecular_function	-
Bra000156	18.73	17.96	15.04	12.22	9.96	19.72	6.81	5.59	8.52	17.89	15.14	12.24	14.58	15.78	8.63	7.64	6.19	6.77	-	-	-	-	-	-	-	-	-
Bra000157	78.52	78.23	88.74	45.16	31.84	74.27	23.33	22.03	18.62	58.4	61.15	34.09	45.56	83.96	39.79	21.6	13.95	23.4	-	AT2G39990 (E=7e-141) EIF2 | EIF2; translation initiation factor	Genetic Information Processing	Translation	ko03013//RNA transport	K03249	GO:0005622//intracellular;GO:0044464//cell part;GO:0044424//intracellular part;GO:0005737//cytoplasm;GO:0005623//cell;GO:0005575//cellular_component	GO:0005515//protein binding;GO:0008135//translation factor activity, RNA binding;GO:1901363//heterocyclic compound binding;GO:0005488//binding;GO:0097159//organic cyclic compound binding;GO:0003723//RNA binding;GO:0003674//molecular_function;GO:0003676//nucleic acid binding	GO:0034645//cellular macromolecule biosynthetic process;GO:0043603//cellular amide metabolic process;GO:0006412//translation;GO:0044237//cellular metabolic process;GO:0044249//cellular biosynthetic process;GO:0043604//amide biosynthetic process;GO:0034641//cellular nitrogen compound metabolic process;GO:0044260//cellular macromolecule metabolic process;GO:0009058//biosynthetic process;GO:0006807/…
Bra000158	25.36	20.06	27.5	69.09	79.73	45.97	49.01	23.96	19.65	33.26	58.77	49.15	68.05	32.59	55.64	22.2	31.9	33.26	-	AT2G40000 (E=2e-191) HSPRO2, ATHSPRO2 | HSPRO2 (ARABIDOPSIS ORTHOLOG OF SUGAR BEET HS1 PRO-1 2)	-	-	-	-	-	-	GO:0008150//biological_process;GO:0006950//response to stress;GO:0050896//response to stimulus
Bra000159	82.57	105.42	124.86	194.92	213.3	124.05	65.42	65.41	41.47	97.71	103.24	154.64	150.23	161.41	188.48	43.2	48.26	40.78	-	AT2G40010 (E=8e-149) | 60S acidic ribosomal protein P0 (RPP0A)	Genetic Information Processing	Translation	ko03010//Ribosome	K02941	GO:0005575//cellular_component;GO:0044444//cytoplasmic part;GO:0043228//non-membrane-bounded organelle;GO:0043232//intracellular non-membrane-bounded organelle;GO:0032991//macromolecular complex;GO:0030529//intracellular ribonucleoprotein complex;GO:0044464//cell part;GO:0044424//intracellular part;GO:0005622//intracellular;GO:1990904//ribonucleoprotein complex;GO:0005829//cytosol;GO:0043226//org…	GO:0005198//structural molecule activity;GO:0003674//molecular_function	GO:0044238//primary metabolic process;GO:0044267//cellular protein metabolic process;GO:0006139//nucleobase-containing compound metabolic process;GO:0044271//cellular nitrogen compound biosynthetic process;GO:0044260//cellular macromolecule metabolic process;GO:0043043//peptide biosynthetic process;GO:1901566//organonitrogen compound biosynthetic process;GO:0043603//cellular amide metabolic proce…
Bra000160	0.32	0.44	0.27	0.08	0.27	0.3	0.32	0.37	0.44	0.72	0.58	0.96	0.47	0.59	0.47	0.14	0.16	0.27	-	AT2G38120 (E=3e-213) AUX1, WAV5, PIR1, MAP1 | AUX1 (AUXIN RESISTANT 1); amino acid transmembrane transporter/ auxin binding / auxin influx transmembrane transporter/ transporter	Environmental Information Processing	Signal transduction	ko04075//Plant hormone signal transduction	K13946	GO:0016020//membrane;GO:0005575//cellular_component	-	-
Bra000161	61.1	29.51	22.27	47.85	13.87	21.7	8.57	2.91	3.12	10.9	18.89	15.23	15.07	18.46	14.56	1.29	3.05	1.53	-	AT2G40020 (E=4e-008) | FUNCTIONS IN: molecular_function unknown; INVOLVED IN: biological_process unknown; LOCATED IN: cellular_component unknown; EXPRESSED IN: 22 plant structures; EXPRESSED DURING: 13 growth stages; CONTAINS InterPro DOMAIN/s: WIYLD domain (InterPro:IPR018848); BEST Arabidopsis thaliana protein match is: unknown protein (TAIR:AT1G45248.5); Has 5859 Blast hits to 3090 proteins in…	-	-	-	-	-	GO:0016740//transferase activity;GO:0003824//catalytic activity;GO:0003674//molecular_function	GO:0044237//cellular metabolic process;GO:0044260//cellular macromolecule metabolic process;GO:0019538//protein metabolic process;GO:0036211//protein modification process;GO:0009987//cellular process;GO:0016043//cellular component organization;GO:0044238//primary metabolic process;GO:0008150//biological_process;GO:0071840//cellular component organization or biogenesis;GO:0006464//cellular protein…
Bra000162	20.07	21.7	22.65	13.16	16.03	18.25	14.26	12.27	13.68	21.34	22.57	19.41	21.64	25.02	19.88	13.57	15.76	12.67	NRPD1B	AT2G40030 (E=0.0) NRPD1B, DRD3, ATNRPD1B, DMS5, NRPE1 | NRPD1B; DNA binding / DNA-directed RNA polymerase	-	-	-	-	GO:0043229//intracellular organelle;GO:0005622//intracellular;GO:0043231//intracellular membrane-bounded organelle;GO:0005654//nucleoplasm;GO:0044446//intracellular organelle part;GO:0070013//intracellular organelle lumen;GO:0043226//organelle;GO:0005730//nucleolus;GO:0043233//organelle lumen;GO:0043227//membrane-bounded organelle;GO:0005623//cell;GO:0044428//nuclear part;GO:0044424//intracellula…	GO:0003824//catalytic activity;GO:0003677//DNA binding;GO:0003676//nucleic acid binding;GO:0097159//organic cyclic compound binding;GO:0003674//molecular_function;GO:0016740//transferase activity;GO:1901363//heterocyclic compound binding;GO:0005488//binding	GO:0007275//multicellular organism development;GO:0008150//biological_process;GO:0007049//cell cycle;GO:0000003//reproduction;GO:0016043//cellular component organization;GO:0048856//anatomical structure development;GO:0006950//response to stress;GO:0006464//cellular protein modification process;GO:0048367//shoot system development;GO:0034641//cellular nitrogen compound metabolic process;GO:004476…
Bra000163	279.14	273.25	197.83	276.81	316.8	205.54	94.86	84.15	116.43	228.09	176.47	228.21	209.26	189.85	229.21	95.52	79.74	90.62	-	AT2G40060 (E=1e-108) | protein binding / structural molecule	-	-	-	-	GO:0043226//organelle;GO:0005623//cell;GO:0016020//membrane;GO:0044464//cell part;GO:0005622//intracellular;GO:0005794//Golgi apparatus;GO:0005575//cellular_component;GO:0044424//intracellular part;GO:0005886//plasma membrane;GO:0071944//cell periphery;GO:0005737//cytoplasm;GO:0043229//intracellular organelle;GO:0043231//intracellular membrane-bounded organelle;GO:0043227//membrane-bounded organe…	GO:0003674//molecular_function;GO:0005198//structural molecule activity	GO:0006810//transport;GO:0051234//establishment of localization;GO:0008150//biological_process;GO:0051179//localization
Bra000164	25.59	26.37	28.74	18.84	23.18	22.7	7.48	7.28	7.6	24.52	24.61	23.51	22.45	20.23	20.76	7.4	8.42	9.36	-	-	-	-	-	-	-	-	-
Bra000165	13.26	9.44	10.73	6.03	7.46	11.92	13.11	14.22	16.68	8.91	13.09	11.44	21.51	18.67	10.55	17.06	17.35	11.6	-	-	-	-	-	-	-	-	-
Bra000166	1.74	3.33	1.44	3.63	2.94	4.99	2.51	2.34	1.4	2.26	2.37	2.31	2.36	3.34	3.88	1.83	2.11	1.46	-	AT2G40090 (E=3e-194) ATATH9 | ATATH9; transporter	-	-	-	-	-	GO:0003674//molecular_function;GO:0003824//catalytic activity;GO:0016740//transferase activity	-
Bra000167	1.55	1.71	1.75	1.7	1.74	0.66	4.18	1.81	2.63	1.43	1.03	0.85	0.17	0.65	0.83	0.97	2.29	2.26	-	-	-	-	-	-	-	-	-
Bra000168	0	0	0	0.36	0.47	0.06	0	0	0	0	0	0	0.07	0.33	0.53	0.31	0	0.07	-	AT2G40116 (E=1e-261) | phosphoinositide-specific phospholipase C family protein	Environmental Information Processing;Metabolism	Signal transduction;Carbohydrate metabolism	ko04070//Phosphatidylinositol signaling system;ko00562//Inositol phosphate metabolism	K05857	-	GO:0003824//catalytic activity;GO:0005488//binding;GO:0003674//molecular_function;GO:0004871//signal transducer activity;GO:0016787//hydrolase activity;GO:0005515//protein binding	GO:0009987//cellular process;GO:0008152//metabolic process;GO:0044710//single-organism metabolic process;GO:0051716//cellular response to stimulus;GO:0008150//biological_process;GO:0009056//catabolic process;GO:0044763//single-organism cellular process;GO:0071704//organic substance metabolic process;GO:0050896//response to stimulus;GO:0044238//primary metabolic process;GO:0050794//regulation of c…
Bra000169	0.12	0.09	0	0	0	0.04	0.08	0.07	0.22	0.13	0	0.03	0	0	0.19	0.17	0.16	0	-	AT2G40130 (E=9e-200) | heat shock protein-related	-	-	-	-	-	GO:0005488//binding;GO:0000166//nucleotide binding;GO:1901265//nucleoside phosphate binding;GO:1901363//heterocyclic compound binding;GO:0003674//molecular_function;GO:0036094//small molecule binding;GO:0097159//organic cyclic compound binding	GO:0044238//primary metabolic process;GO:0071704//organic substance metabolic process;GO:0008152//metabolic process;GO:0019538//protein metabolic process;GO:0008150//biological_process;GO:0043170//macromolecule metabolic process
Bra000170	0	0	0	0.55	0	0	2.18	0.25	0	0	0	0	0.65	0	0	0.24	0	0	-	-	-	-	-	-	-	-	-
Bra000171	0	0.1	0	0	0.1	0.16	3.52	2.64	4.69	0.2	0	0.07	0.61	0.24	0	2.38	3.18	1.6	TBL28	AT2G40150 (E=5e-210) | INVOLVED IN: biological_process unknown; EXPRESSED IN: 21 plant structures; EXPRESSED DURING: 13 growth stages; CONTAINS InterPro DOMAIN/s: Protein of unknown function DUF231, plant (InterPro:IPR004253); BEST Arabidopsis thaliana protein match is: ESK1 (ESKIMO 1) (TAIR:AT3G55990.1); Has 712 Blast hits to 693 proteins in 16 species: Archae - 0; Bacteria - 0; Metazoa - 0; Fun…	-	-	-	-	-	-	GO:0050896//response to stimulus;GO:0006950//response to stress;GO:0009628//response to abiotic stimulus;GO:0008150//biological_process
Bra000172	0	0	0	0	0	0	0	0	0.1	0	0	0	0	0	0	0	0	0	TBL30	AT2G40160 (E=1e-192) | INVOLVED IN: biological_process unknown; LOCATED IN: endomembrane system; EXPRESSED IN: stem, leaf whorl, hypocotyl, root, leaf; EXPRESSED DURING: LP.02 two leaves visible; CONTAINS InterPro DOMAIN/s: Protein of unknown function DUF231, plant (InterPro:IPR004253); BEST Arabidopsis thaliana protein match is: ESK1 (ESKIMO 1) (TAIR:AT3G55990.1); Has 710 Blast hits to 697 prote…	-	-	-	-	-	-	GO:0008150//biological_process;GO:0050896//response to stimulus;GO:0009628//response to abiotic stimulus;GO:0006950//response to stress
Bra000173	0	0	0	0.82	0	0.39	325.61	588.17	263.61	0.46	0	1.06	0.96	0	0	666.76	503.93	612.26	-	-	-	-	-	-	-	-	-
Bra000174	4.76	3.19	1.69	0.5	0.78	0.84	2.55	2.28	2.18	6.38	2.42	3.17	2.21	0.92	1.07	0.6	1.62	1.25	-	AT2G40180 (E=1e-149) ATHPP2C5 | ATHPP2C5; catalytic/ protein serine/threonine phosphatase	-	-	-	-	-	GO:0003824//catalytic activity;GO:0005488//binding;GO:0003674//molecular_function;GO:0016787//hydrolase activity	GO:0006464//cellular protein modification process;GO:0043412//macromolecule modification;GO:0009987//cellular process;GO:0043170//macromolecule metabolic process;GO:0019538//protein metabolic process;GO:0044267//cellular protein metabolic process;GO:0008150//biological_process;GO:0008152//metabolic process;GO:0044237//cellular metabolic process;GO:0036211//protein modification process;GO:0044260/…
Bra000175	0	0	0	0	0	0.07	0	0	0.09	0	0	0	0	0	0	0	0	0.09	-	AT3G18150 (E=4e-080) | FUNCTIONS IN: molecular_function unknown; INVOLVED IN: biological_process unknown; LOCATED IN: cellular_component unknown; CONTAINS InterPro DOMAIN/s: Cyclin-like F-box (InterPro:IPR001810), Leucine-rich repeat 2 (InterPro:IPR013101); BEST Arabidopsis thaliana protein match is: F-box family protein (TAIR:AT5G02910.1).	-	-	-	-	-	GO:0005488//binding;GO:0005515//protein binding;GO:0003674//molecular_function	GO:0009058//biosynthetic process;GO:0008152//metabolic process;GO:0008150//biological_process
Bra000176	0	0.08	0	0.07	0	0.07	0.07	0.06	0.23	0	0.09	0	0	0	0	0.12	0	0.16	-	-	-	-	-	-	-	-	-
Bra000177	0.16	0.86	0	0	0.35	0.29	0.77	0.43	0.85	0	0.19	0.13	0.18	0.29	0	1.46	0.32	0.53	-	AT2G40200 (E=1e-081) | basic helix-loop-helix (bHLH) family protein	-	-	-	-	-	GO:0005515//protein binding;GO:0005488//binding;GO:0003674//molecular_function	-
Bra000178	0	0	0.49	0.43	0.73	1.22	12.57	14.36	9.73	0.49	0.13	0.46	1.01	1.29	0.85	12.01	12.83	10.27	-	AT2G40220 (E=1e-082) ABI4, SUN6, SIS5, ISI3, GIN6, SAN5 | ABI4 (ABA INSENSITIVE 4); DNA binding / transcription factor	-	-	-	-	GO:0005575//cellular_component;GO:0043231//intracellular membrane-bounded organelle;GO:0005622//intracellular;GO:0005623//cell;GO:0043226//organelle;GO:0043227//membrane-bounded organelle;GO:0044424//intracellular part;GO:0043229//intracellular organelle;GO:0044464//cell part;GO:0005634//nucleus	GO:0001071//nucleic acid binding transcription factor activity;GO:0003700//transcription factor activity, sequence-specific DNA binding;GO:1901363//heterocyclic compound binding;GO:0097159//organic cyclic compound binding;GO:0005488//binding;GO:0003674//molecular_function;GO:0003676//nucleic acid binding;GO:0003677//DNA binding	GO:0051716//cellular response to stimulus;GO:0023052//signaling;GO:0050794//regulation of cellular process;GO:0044700//single organism signaling;GO:0009987//cellular process;GO:0009791//post-embryonic development;GO:0050896//response to stimulus;GO:0009719//response to endogenous stimulus;GO:0044763//single-organism cellular process;GO:0008152//metabolic process;GO:0006807//nitrogen compound meta…
Bra000179	0.25	0	0	1.95	1.14	0.72	0.25	0.31	0.19	0	0	0.07	0.52	0.78	1.32	0.14	0.09	0.29	-	AT2G40230 (E=9e-218) | transferase family protein	-	-	-	-	-	GO:0003824//catalytic activity;GO:0003674//molecular_function;GO:0016740//transferase activity	-
Bra000180	0	0	0	0	0	0	0	0	0	0	0	0	0	0	0	0	0	0	-	AT2G40260 (E=1e-159) | myb family transcription factor	-	-	-	-	-	GO:0003676//nucleic acid binding;GO:0003677//DNA binding;GO:0003674//molecular_function;GO:1901363//heterocyclic compound binding;GO:0005488//binding;GO:0044877//macromolecular complex binding;GO:0097159//organic cyclic compound binding;GO:0003682//chromatin binding	-
Bra000181	55.28	44.12	51.98	34.92	38.85	33.81	18.42	16.09	19.68	45.11	45.04	47.22	48.05	44.49	49.93	18.25	16.74	14.97	-	AT2G40280 (E=4e-313) | dehydration-responsive family protein	-	-	-	-	GO:0005737//cytoplasm;GO:0043229//intracellular organelle;GO:0005575//cellular_component;GO:0044424//intracellular part;GO:0043227//membrane-bounded organelle;GO:0005623//cell;GO:0044464//cell part;GO:0005794//Golgi apparatus;GO:0012505//endomembrane system;GO:0005622//intracellular;GO:0043231//intracellular membrane-bounded organelle;GO:0005773//vacuole;GO:0005768//endosome;GO:0043226//organelle…	GO:0003674//molecular_function;GO:0016740//transferase activity;GO:0003824//catalytic activity	GO:0008152//metabolic process;GO:0008150//biological_process
Bra000182	28.15	33.41	22.91	13.51	10.72	28.58	18.32	12.85	17.36	24.73	23.37	10.87	14.67	34.32	15.18	18.34	10.77	13.86	-	AT2G40290 (E=1e-162) | eukaryotic translation initiation factor 2 subunit 1, putative / eIF-2A, putative / eIF-2-alpha, putative	Genetic Information Processing	Translation;Folding, sorting and degradation	ko04141//Protein processing in endoplasmic reticulum;ko03013//RNA transport	K03237	GO:0044464//cell part;GO:0044424//intracellular part;GO:0005622//intracellular;GO:0005575//cellular_component;GO:0005737//cytoplasm;GO:0005623//cell	GO:0003723//RNA binding;GO:1901363//heterocyclic compound binding;GO:0008135//translation factor activity, RNA binding;GO:0003676//nucleic acid binding;GO:0097159//organic cyclic compound binding;GO:0005488//binding;GO:0003674//molecular_function	GO:0044249//cellular biosynthetic process;GO:0006807//nitrogen compound metabolic process;GO:0043170//macromolecule metabolic process;GO:0008150//biological_process;GO:1901566//organonitrogen compound biosynthetic process;GO:0043043//peptide biosynthetic process;GO:0044238//primary metabolic process;GO:0044260//cellular macromolecule metabolic process;GO:0044237//cellular metabolic process;GO:003…
Bra000183	0	0	0	0	0	0	0	0	0	0	0	0	0	0	0	0	0	0	-	AT1G43080 (E=3e-200) | glycoside hydrolase family 28 protein / polygalacturonase (pectinase) family protein	-	-	-	-	GO:0005575//cellular_component;GO:0005576//extracellular region	GO:0016787//hydrolase activity;GO:0003824//catalytic activity;GO:0003674//molecular_function	GO:0008150//biological_process;GO:0044238//primary metabolic process;GO:0008152//metabolic process;GO:0071840//cellular component organization or biogenesis;GO:0016043//cellular component organization;GO:0071704//organic substance metabolic process;GO:0005975//carbohydrate metabolic process;GO:0009987//cellular process
Bra000184	1.53	1.32	1.35	1.2	4.61	1.45	2.36	1.57	0.75	1.54	2.08	1.62	0.2	0.63	0.17	0.58	1.39	0.59	-	-	-	-	-	-	-	-	-
Bra000185	1.22	1.74	0.99	0	0	1.15	1.73	0.32	0.96	0.79	0.64	0	0.41	1.13	0.69	0.6	0.36	1.2	-	AT2G40450 (E=3e-061) | speckle-type POZ protein-related	-	-	-	-	-	GO:0005488//binding;GO:0005515//protein binding;GO:0003674//molecular_function	-
Bra000186	2.94	3.06	4.7	1.74	1.17	2.29	0.68	0	0.19	3.32	2.11	1.04	0.41	2.08	0.17	0.59	0.35	0.2	-	AT2G40450 (E=4e-071) | speckle-type POZ protein-related	-	-	-	-	-	GO:0005488//binding;GO:0003674//molecular_function;GO:0005515//protein binding	-
Bra000187	0.06	0.07	0.07	0.25	0.07	1.17	0	0	0	0.42	0	0.11	0.58	0.4	0.3	0.05	0.06	0	-	AT2G40460 (E=9e-304) | proton-dependent oligopeptide transport (POT) family protein	-	-	-	-	GO:0016020//membrane;GO:0005575//cellular_component	GO:0005215//transporter activity;GO:0003674//molecular_function	GO:0051179//localization;GO:0006810//transport;GO:0051234//establishment of localization;GO:0008150//biological_process
Bra000188	0	0	0	0	0	0	0	0	0	0	0	0	0	0	0	0	0	0	-	-	-	-	-	-	-	-	-
Bra000189	0	0	0	0	0	0	0	0.39	0.93	0	0	0	0.5	0	0	0	0.43	0.48	-	-	-	-	-	-	-	-	-
Bra000190	1.38	2.62	2.25	1.84	1.72	1.8	5.75	4.64	8.08	1.64	2.14	2.77	2.25	3.32	2.03	5.96	6.84	6.32	-	-	-	-	-	-	-	-	-
Bra000191	0	0	0	0	0	0	0	0	0	0	0	0	0	0	0	0	0	0	-	-	-	-	-	-	-	-	-
Bra000192	0	0	0	0	0	0	0	0	0.15	0	0	0	0	0	0	0	0	0	-	-	-	-	-	-	GO:0005622//intracellular;GO:0044424//intracellular part;GO:0005575//cellular_component;GO:0043231//intracellular membrane-bounded organelle;GO:0043226//organelle;GO:0043229//intracellular organelle;GO:0044464//cell part;GO:0043227//membrane-bounded organelle;GO:0005634//nucleus;GO:0005623//cell	GO:0097159//organic cyclic compound binding;GO:0003676//nucleic acid binding;GO:0003674//molecular_function;GO:0003677//DNA binding;GO:0005488//binding;GO:1901363//heterocyclic compound binding	GO:0009058//biosynthetic process;GO:0034641//cellular nitrogen compound metabolic process;GO:1901360//organic cyclic compound metabolic process;GO:0009987//cellular process;GO:0044238//primary metabolic process;GO:0008150//biological_process;GO:0044237//cellular metabolic process;GO:0006139//nucleobase-containing compound metabolic process;GO:0006725//cellular aromatic compound metabolic process;…
Bra000193	44.39	59.38	71.85	84.46	94.64	57.75	20.72	15.66	13.83	40.66	50.76	74.2	66.94	81.79	87.52	16.76	10.51	18.6	-	AT3G56340 (E=4e-034) | 40S ribosomal protein S26 (RPS26C)	Genetic Information Processing	Translation	ko03010//Ribosome	K02976	GO:0044424//intracellular part;GO:0043226//organelle;GO:0043232//intracellular non-membrane-bounded organelle;GO:0030529//intracellular ribonucleoprotein complex;GO:0032991//macromolecular complex;GO:0005623//cell;GO:0005840//ribosome;GO:0043229//intracellular organelle;GO:0005737//cytoplasm;GO:0044444//cytoplasmic part;GO:0044464//cell part;GO:1990904//ribonucleoprotein complex;GO:0043228//non-m…	GO:0003674//molecular_function;GO:0005198//structural molecule activity	GO:0006518//peptide metabolic process;GO:0044267//cellular protein metabolic process;GO:0044238//primary metabolic process;GO:0044260//cellular macromolecule metabolic process;GO:1901566//organonitrogen compound biosynthetic process;GO:0043604//amide biosynthetic process;GO:0071704//organic substance metabolic process;GO:0009059//macromolecule biosynthetic process;GO:0006807//nitrogen compound me…
Bra000194	0	0	0	0	0	0	0.28	0.26	0.62	0.16	0	0	0	0	0	0.6	1.43	0	-	AT2G40610 (E=2e-137) ATEXPA8, EXP8, ATEXP8, ATHEXP ALPHA 1.11 | ATEXPA8 (ARABIDOPSIS THALIANA EXPANSIN A8)	-	-	-	-	GO:0071944//cell periphery;GO:0005618//cell wall;GO:0005576//extracellular region;GO:0016020//membrane;GO:0044464//cell part;GO:0030312//external encapsulating structure;GO:0005575//cellular_component;GO:0005623//cell	-	GO:0009987//cellular process;GO:0071840//cellular component organization or biogenesis;GO:0008150//biological_process;GO:0016043//cellular component organization
Bra000195	43.34	54.25	42.01	186.63	91.99	38.68	3.54	4.78	4.3	21.41	18.11	30.76	34.25	28.73	47.91	3.81	6.18	4.23	-	AT2G40620 (E=3e-085) | bZIP transcription factor family protein	-	-	-	-	-	GO:0005488//binding;GO:0003677//DNA binding;GO:0003674//molecular_function;GO:0003700//transcription factor activity, sequence-specific DNA binding;GO:1901363//heterocyclic compound binding;GO:0097159//organic cyclic compound binding;GO:0003676//nucleic acid binding;GO:0001071//nucleic acid binding transcription factor activity	GO:0008152//metabolic process;GO:0006725//cellular aromatic compound metabolic process;GO:0046483//heterocycle metabolic process;GO:0034641//cellular nitrogen compound metabolic process;GO:0009987//cellular process;GO:0044238//primary metabolic process;GO:0006139//nucleobase-containing compound metabolic process;GO:0044237//cellular metabolic process;GO:0008150//biological_process;GO:1901360//org…
Bra000196	7.13	5.45	3.62	5.6	4.71	4.18	10.54	4.37	5.95	5.18	4.1	5.09	4.04	3.33	4.11	7.45	6.34	6.87	-	AT2G40630 (E=5e-073) | FUNCTIONS IN: molecular_function unknown; INVOLVED IN: biological_process unknown; LOCATED IN: chloroplast; EXPRESSED IN: 23 plant structures; EXPRESSED DURING: 13 growth stages; CONTAINS InterPro DOMAIN/s: Uncharacterised conserved protein UCP030365 (InterPro:IPR016953); BEST Arabidopsis thaliana protein match is: unknown protein (TAIR:AT5G05240.1); Has 101 Blast hits to 9…	-	-	-	-	GO:0005737//cytoplasm;GO:0043227//membrane-bounded organelle;GO:0005622//intracellular;GO:0044464//cell part;GO:0009536//plastid;GO:0043226//organelle;GO:0005575//cellular_component;GO:0005623//cell;GO:0044444//cytoplasmic part;GO:0043231//intracellular membrane-bounded organelle;GO:0044424//intracellular part;GO:0043229//intracellular organelle	-	-
Bra000197	8.78	4.81	2.52	4.57	2.03	6.4	6.49	5.74	9.32	5.62	4.26	2.56	3.23	6.75	3.64	5.81	5.28	4.74	-	AT2G40640 (E=3e-126) | FUNCTIONS IN: molecular_function unknown; INVOLVED IN: biological_process unknown; LOCATED IN: cellular_component unknown; EXPRESSED IN: 13 plant structures; EXPRESSED DURING: 6 growth stages; BEST Arabidopsis thaliana protein match is: ubiquitin-protein ligase (TAIR:AT5G05230.1); Has 41 Blast hits to 41 proteins in 5 species: Archae - 0; Bacteria - 0; Metazoa - 0; Fungi - …	-	-	-	-	-	GO:0003824//catalytic activity;GO:0003674//molecular_function;GO:0016740//transferase activity	GO:0036211//protein modification process;GO:0071704//organic substance metabolic process;GO:0043412//macromolecule modification;GO:0044260//cellular macromolecule metabolic process;GO:0044238//primary metabolic process;GO:0006464//cellular protein modification process;GO:0019538//protein metabolic process;GO:0009987//cellular process;GO:0044267//cellular protein metabolic process;GO:0043170//macr…
Bra000198	57.07	48.18	38.93	40.82	28.14	42.24	27.47	21	25.36	43.18	33.12	25.02	31.9	39.43	27.69	23.99	20.09	22.32	-	-	-	-	-	-	-	-	-
Bra000199	0	0	0	0	0	0.21	0	0	0.49	0	0	0	0	0.62	0	0	0	0	ARR16	AT2G40670 (E=7e-067) ARR16, RR16 | ARR16 (ARABIDOPSIS RESPONSE REGULATOR 16); transcription regulator/ two-component response regulator	Environmental Information Processing	Signal transduction	ko04075//Plant hormone signal transduction	K14492	-	GO:0003674//molecular_function;GO:0004871//signal transducer activity	GO:0008152//metabolic process;GO:0051716//cellular response to stimulus;GO:0007154//cell communication;GO:1901360//organic cyclic compound metabolic process;GO:0044238//primary metabolic process;GO:0044699//single-organism process;GO:0023052//signaling;GO:0008150//biological_process;GO:0007165//signal transduction;GO:0044700//single organism signaling;GO:0044763//single-organism cellular process;…
Bra000200	2.09	1.18	0.92	0.77	0.34	0.68	0.76	0.51	0.85	1.78	0.88	1.21	0.75	1.73	0.54	0.66	0.65	0.69	-	AT2G40720 (E=0.0) | pentatricopeptide (PPR) repeat-containing protein	-	-	-	-	-	GO:0003674//molecular_function;GO:0005488//binding;GO:0005515//protein binding	-
Bra000201	29.15	30.68	25.68	32.23	35.34	30.8	10.03	10.08	13.82	27.73	25.3	26.22	25.66	29.38	25.07	9.36	10.74	9.2	-	AT2G40730 (E=0.0) | HEAT repeat-containing protein	-	-	-	-	-	GO:0016772//transferase activity, transferring phosphorus-containing groups;GO:0036094//small molecule binding;GO:0097159//organic cyclic compound binding;GO:0003674//molecular_function;GO:1901363//heterocyclic compound binding;GO:1901265//nucleoside phosphate binding;GO:0016301//kinase activity;GO:0003824//catalytic activity;GO:0005488//binding;GO:0016740//transferase activity;GO:0000166//nucleo…	GO:0006464//cellular protein modification process;GO:0019538//protein metabolic process;GO:0008150//biological_process;GO:0044260//cellular macromolecule metabolic process;GO:0044238//primary metabolic process;GO:0044237//cellular metabolic process;GO:0008152//metabolic process;GO:0071704//organic substance metabolic process;GO:0044267//cellular protein metabolic process;GO:0043170//macromolecule…
Bra000202	0	0	0	0	0	0	0	0	0	0	0.15	0	0	0	0	0	0	0	-	AT2G40740 (E=4e-106) WRKY55, ATWRKY55 | WRKY55; transcription factor	-	-	-	-	-	GO:0003677//DNA binding;GO:0001071//nucleic acid binding transcription factor activity;GO:1901363//heterocyclic compound binding;GO:0003700//transcription factor activity, sequence-specific DNA binding;GO:0005488//binding;GO:0097159//organic cyclic compound binding;GO:0003674//molecular_function;GO:0003676//nucleic acid binding	GO:1901360//organic cyclic compound metabolic process;GO:0046483//heterocycle metabolic process;GO:0008150//biological_process;GO:0034641//cellular nitrogen compound metabolic process;GO:0044238//primary metabolic process;GO:0006139//nucleobase-containing compound metabolic process;GO:0008152//metabolic process;GO:0071704//organic substance metabolic process;GO:0006725//cellular aromatic compound…
Bra000203	0.11	0	0	0.11	0.24	1.21	0.74	0	0.35	0.24	0.13	0	0.38	0.2	0.1	0.27	0.65	0.24	-	AT2G40750 (E=3e-122) WRKY54, ATWRKY54 | WRKY54; transcription factor	-	-	-	-	-	GO:0003700//transcription factor activity, sequence-specific DNA binding;GO:0003676//nucleic acid binding;GO:0001071//nucleic acid binding transcription factor activity;GO:0003677//DNA binding;GO:1901363//heterocyclic compound binding;GO:0003674//molecular_function;GO:0097159//organic cyclic compound binding;GO:0005488//binding	GO:1901360//organic cyclic compound metabolic process;GO:0008152//metabolic process;GO:0044238//primary metabolic process;GO:0009058//biosynthetic process;GO:0008150//biological_process;GO:0006807//nitrogen compound metabolic process;GO:0009987//cellular process;GO:0046483//heterocycle metabolic process;GO:0071704//organic substance metabolic process;GO:0006725//cellular aromatic compound metabol…
Bra000204	2.46	1.36	0.7	0	1.39	3.49	1.83	0	0	0	2.25	0	1.45	1.71	1.81	0.53	0	0	-	-	-	-	-	-	-	-	-
Bra000205	3.15	1.32	1.97	0	0.12	0	0	0	0	0.37	0.53	0.75	0	0.2	0	0	0	0	-	AT2G40815 (E=9e-050) | FUNCTIONS IN: molecular_function unknown; INVOLVED IN: biological_process unknown; LOCATED IN: cellular_component unknown; CONTAINS InterPro DOMAIN/s: C2 calcium-dependent membrane targeting (InterPro:IPR000008).	-	-	-	-	-	GO:0003674//molecular_function;GO:0005515//protein binding;GO:0005488//binding	-
Bra000206	32.66	29.89	36.42	27.98	26.4	28.62	7.63	3.74	9.31	26.71	25.34	20.88	28.44	25.92	24.73	6.8	5.12	5.17	-	AT2G40815 (E=2e-081) | FUNCTIONS IN: molecular_function unknown; INVOLVED IN: biological_process unknown; LOCATED IN: cellular_component unknown; CONTAINS InterPro DOMAIN/s: C2 calcium-dependent membrane targeting (InterPro:IPR000008).	-	-	-	-	-	GO:0005488//binding;GO:0003674//molecular_function;GO:0005515//protein binding	-
Bra000207	24.54	29.46	31.19	44.51	53.98	38.7	9.82	8.5	10.93	19.59	26.88	29.55	24.14	34.07	36.68	11.65	10.92	10.88	-	AT2G40830 (E=3e-095) RHC1A | RHC1A; protein binding / zinc ion binding	-	-	-	-	-	GO:0005515//protein binding;GO:0005488//binding;GO:0003674//molecular_function	-
Bra000208	0.48	1.21	0.85	0.62	0.85	0.78	0.14	0.31	0.15	0.93	0.75	1.06	0.56	0.51	0.67	0.06	0.21	0.24	-	AT2G40850 (E=2e-249) | phosphatidylinositol 3- and 4-kinase family protein	-	-	-	-	-	GO:0003674//molecular_function;GO:0016301//kinase activity;GO:0003824//catalytic activity;GO:0016740//transferase activity;GO:0016772//transferase activity, transferring phosphorus-containing groups	GO:0008152//metabolic process;GO:0009987//cellular process;GO:0008150//biological_process
Bra000209	7.97	7.91	7.78	6.28	5.79	5.23	1.37	2.24	2.68	8.56	7.63	5.73	6.57	6.39	4.35	2.47	2.7	2.35	-	AT2G40860 (E=0.0) | protein kinase family protein / protein phosphatase 2C ( PP2C) family protein	-	-	-	-	-	GO:0036094//small molecule binding;GO:0016301//kinase activity;GO:1901265//nucleoside phosphate binding;GO:0000166//nucleotide binding;GO:1901363//heterocyclic compound binding;GO:0016740//transferase activity;GO:0003674//molecular_function;GO:0003824//catalytic activity;GO:0016772//transferase activity, transferring phosphorus-containing groups;GO:0097159//organic cyclic compound binding;GO:0005…	GO:0044260//cellular macromolecule metabolic process;GO:0008150//biological_process;GO:0044237//cellular metabolic process;GO:0036211//protein modification process;GO:0019538//protein metabolic process;GO:0071704//organic substance metabolic process;GO:0044238//primary metabolic process;GO:0044267//cellular protein metabolic process;GO:0006464//cellular protein modification process;GO:0043412//ma…
Bra000210	0	0	0	0	0	0	0	0	0	0	0	0	0	0	0	0	0	0	-	AT2G40880 (E=2e-041) FL3-27, ATCYSA | ATCYSA (CYSTATIN A); cysteine-type endopeptidase inhibitor	-	-	-	-	-	GO:0030234//enzyme regulator activity;GO:0003674//molecular_function;GO:0098772//molecular function regulator	GO:0008150//biological_process;GO:0019538//protein metabolic process;GO:0044238//primary metabolic process;GO:0009987//cellular process;GO:0008152//metabolic process;GO:0071704//organic substance metabolic process;GO:0043170//macromolecule metabolic process
Bra000211	13.76	16.9	13.91	26.87	29.47	21.62	60.04	49.19	57.09	26.16	16.44	20.43	28.83	24.38	27.61	56.76	85.06	60.53	-	AT2G40890 (E=2e-286) CYP98A3 | CYP98A3 (cytochrome P450, family 98, subfamily A, polypeptide 3); monooxygenase/ p-coumarate 3-hydroxylase	Metabolism	Biosynthesis of other secondary metabolites	ko00940//Phenylpropanoid biosynthesis;ko00945//Stilbenoid, diarylheptanoid and gingerol biosynthesis;ko00941//Flavonoid biosynthesis	K09754	-	GO:0003824//catalytic activity;GO:0003674//molecular_function;GO:0005488//binding	GO:0008152//metabolic process;GO:0008150//biological_process
Bra000212	0.74	2.55	3.45	2.41	2.7	4.44	0.73	0.42	0.3	1.56	2.36	0.56	2.17	3.06	2.17	0.24	0.75	0.74	-	AT2G40900 (E=1e-147) | nodulin MtN21 family protein	-	-	-	-	GO:0016020//membrane;GO:0005575//cellular_component	GO:0003674//molecular_function;GO:0005215//transporter activity	GO:0051179//localization;GO:0008150//biological_process;GO:0006810//transport;GO:0009987//cellular process;GO:0051234//establishment of localization
Bra000213	7.48	7.84	7.85	6.59	8.08	10.07	2.38	2.97	4.52	10.36	7.88	8.85	8.92	6.49	8.11	2.86	4.28	2.71	-	AT2G40980 (E=2e-224) | LOCATED IN: plasma membrane; EXPRESSED IN: 22 plant structures; EXPRESSED DURING: 13 growth stages; CONTAINS InterPro DOMAIN/s: Protein kinase-like (InterPro:IPR011009); Has 152 Blast hits to 139 proteins in 56 species: Archae - 0; Bacteria - 74; Metazoa - 0; Fungi - 0; Plants - 60; Viruses - 0; Other Eukaryotes - 18 (source: NCBI BLink).	-	-	-	-	-	GO:0003674//molecular_function;GO:0003824//catalytic activity;GO:0016740//transferase activity	-
Bra000214	48.39	18.76	13.72	19.94	12.53	10.28	25.85	23.37	22.12	13.39	17.12	10.65	10.24	4.02	5.47	17.23	18.47	20.85	CAM2	AT2G27030 (E=1e-081) CAM5 | CAM5 (CALMODULIN 5); calcium ion binding	Organismal Systems;Environmental Information Processing	Signal transduction;Environmental adaptation	ko04626//Plant-pathogen interaction;ko04070//Phosphatidylinositol signaling system	K02183	-	GO:0005488//binding;GO:0003674//molecular_function	-
Bra000215	3.71	6.09	2.83	2.76	3.17	3.92	5.06	4.11	7.04	8.01	4.99	5.46	5.71	4.78	4.58	6.96	7.48	4.26	-	AT2G41140 (E=3e-291) CRK1, ATCRK1, ATCBK3 | CRK1 (CDPK-RELATED KINASE 1); calcium ion binding / calcium-dependent protein serine/threonine phosphatase/ calmodulin-dependent protein kinase/ kinase	-	-	-	-	-	GO:0005488//binding;GO:0097159//organic cyclic compound binding;GO:0016301//kinase activity;GO:0003824//catalytic activity;GO:0016772//transferase activity, transferring phosphorus-containing groups;GO:0036094//small molecule binding;GO:1901363//heterocyclic compound binding;GO:0016740//transferase activity;GO:1901265//nucleoside phosphate binding;GO:0000166//nucleotide binding;GO:0003674//molecu…	GO:0006464//cellular protein modification process;GO:0043412//macromolecule modification;GO:0036211//protein modification process;GO:0044238//primary metabolic process;GO:0071704//organic substance metabolic process;GO:0044260//cellular macromolecule metabolic process;GO:0044267//cellular protein metabolic process;GO:0019538//protein metabolic process;GO:0008152//metabolic process;GO:0043170//mac…
Bra000216	0	0	0.29	0	0	0	0	0	0	0	0	0.22	0	0	0	0	0	0	-	-	-	-	-	-	-	-	-
Bra000217	0.56	1.47	1.11	3.29	1.18	6.18	2.48	0.83	1.07	0.47	0.34	0.24	4.83	8.56	3.29	0.66	0.5	0.48	-	AT2G41190 (E=2e-248) | amino acid transporter family protein	-	-	-	-	GO:0005575//cellular_component;GO:0016020//membrane	-	-
Bra000218	0.67	0.74	0.76	0	0	1.06	0	0	0	0	0	0	0.26	0	0	0.19	0.91	0.26	-	-	-	-	-	-	-	-	-
Bra000219	0	0	0	0.14	0	0	0	0	0.05	0	0	0	0	0	0	0	0	0	-	AT2G41210 (E=0.0) PIP5K5 | PIP5K5 (PHOSPHATIDYLINOSITOL- 4-PHOSPHATE 5-KINASE 5); 1-phosphatidylinositol-4-phosphate 5-kinase	Cellular Processes;Environmental Information Processing;Metabolism	Signal transduction;Transport and catabolism;Carbohydrate metabolism	ko04144//Endocytosis;ko04070//Phosphatidylinositol signaling system;ko00562//Inositol phosphate metabolism	K00889	-	GO:0003824//catalytic activity;GO:0016301//kinase activity;GO:1901265//nucleoside phosphate binding;GO:0036094//small molecule binding;GO:0000166//nucleotide binding;GO:1901363//heterocyclic compound binding;GO:0097159//organic cyclic compound binding;GO:0003674//molecular_function;GO:0005488//binding;GO:0016772//transferase activity, transferring phosphorus-containing groups;GO:0016740//transfer…	GO:0009987//cellular process;GO:0044238//primary metabolic process;GO:0006629//lipid metabolic process;GO:0044710//single-organism metabolic process;GO:0008150//biological_process;GO:0071704//organic substance metabolic process;GO:0044699//single-organism process;GO:0008152//metabolic process
Bra000220	72.99	104.81	86.82	93.32	121.12	173.7	32.5	38.73	31.38	95.99	102.79	83.35	125.22	149.81	86.5	44.53	37.67	33.98	-	AT2G41220 (E=0.0) GLU2 | GLU2 (GLUTAMATE SYNTHASE 2); glutamate synthase (ferredoxin)	Metabolism	Energy metabolism;Carbohydrate metabolism	ko00630//Glyoxylate and dicarboxylate metabolism;ko00910//Nitrogen metabolism	K00284	-	GO:0003674//molecular_function;GO:0003824//catalytic activity	GO:0008150//biological_process;GO:0009058//biosynthetic process;GO:0009987//cellular process;GO:0008152//metabolic process
Bra000221	0.53	1.77	1.21	23.6	10.22	12.1	1.06	1.47	0.59	0.6	0.65	2.76	2.51	8.88	5.77	0.46	0	0	-	-	-	-	-	-	-	-	-
Bra000222	6.92	5.46	7.14	20.77	27.76	28.43	10.07	2.61	7.97	7.46	8.83	12.67	20.59	18.81	24.33	7.11	11.75	6.63	SSL2	AT2G41290 (E=3e-169) | strictosidine synthase family protein	-	-	-	-	-	GO:0003674//molecular_function;GO:0003824//catalytic activity	GO:0008152//metabolic process;GO:0009058//biosynthetic process;GO:0008150//biological_process
Bra000223	0.49	0	0.22	1.68	0.22	0.09	0.19	0	0	0.33	0.12	0.17	0	0.36	0.19	1.01	0.7	1.58	-	AT2G41300 (E=7e-173) | strictosidine synthase	-	-	-	-	-	GO:0003674//molecular_function;GO:0003824//catalytic activity	GO:0008150//biological_process;GO:0008152//metabolic process;GO:0009058//biosynthetic process
Bra000224	0	0	0	0	0	0	0	0	0	0	0	0	0	0	0.33	0	0	0	-	AT2G41310 (E=2e-087) ATRR3, ARR8 | ATRR3 (RESPONSE REGULATOR 3); transcription regulator/ two-component response regulator	Environmental Information Processing	Signal transduction	ko04075//Plant hormone signal transduction	K14492	-	GO:0004871//signal transducer activity;GO:0003674//molecular_function	GO:0006725//cellular aromatic compound metabolic process;GO:0046483//heterocycle metabolic process;GO:0007165//signal transduction;GO:0009987//cellular process;GO:0044700//single organism signaling;GO:0008150//biological_process;GO:0044238//primary metabolic process;GO:0044763//single-organism cellular process;GO:0023052//signaling;GO:0065007//biological regulation;GO:0009058//biosynthetic proces…
Bra000225	0	0	0	0	0	0	0.09	0	0	0	0.11	0	0	0	0	0	0	0	-	AT2G41330 (E=7e-131) | glutaredoxin family protein	-	-	-	-	-	GO:0003674//molecular_function;GO:0003824//catalytic activity	GO:0042592//homeostatic process;GO:0019725//cellular homeostasis;GO:0065007//biological regulation;GO:0044699//single-organism process;GO:0065008//regulation of biological quality;GO:0008150//biological_process;GO:0009987//cellular process;GO:0044763//single-organism cellular process
Bra000226	20.76	15.6	18.03	22.93	16.4	22.36	9.37	4.8	8.42	14.66	18.81	14.66	20.97	20.19	16.82	7.5	7.91	8.09	-	AT2G41350 (E=5e-144) | unknown protein	-	-	-	-	GO:0043229//intracellular organelle;GO:0005622//intracellular;GO:0005575//cellular_component;GO:0005623//cell;GO:0043232//intracellular non-membrane-bounded organelle;GO:0043226//organelle;GO:0043228//non-membrane-bounded organelle;GO:0044424//intracellular part;GO:0005856//cytoskeleton;GO:0044464//cell part	-	GO:0007049//cell cycle;GO:0016043//cellular component organization;GO:0008150//biological_process;GO:0044763//single-organism cellular process;GO:0009987//cellular process;GO:0071840//cellular component organization or biogenesis;GO:0044699//single-organism process
Bra000227	33.1	12.54	19.42	39.71	65.07	64.99	23.27	29.65	29.42	38.68	33.66	47.86	60.06	35.15	28.82	19.68	17.44	25.68	-	AT2G41430 (E=4e-043) ERD15, LSR1, CID1 | ERD15 (EARLY RESPONSIVE TO DEHYDRATION 15); protein binding	-	-	-	-	-	-	GO:0005975//carbohydrate metabolic process;GO:0008150//biological_process;GO:0009056//catabolic process;GO:1901360//organic cyclic compound metabolic process;GO:0009987//cellular process;GO:0006139//nucleobase-containing compound metabolic process;GO:0034641//cellular nitrogen compound metabolic process;GO:0006810//transport;GO:0008152//metabolic process;GO:0051179//localization;GO:0006950//respo…
Bra000228	0	0	0	0	0.37	0	0	0	0.24	0.12	0	0	0.13	0	0	0	0.11	0	-	AT2G41480 (E=8e-167) | electron carrier/ heme binding / peroxidase	Metabolism	Biosynthesis of other secondary metabolites	ko00940//Phenylpropanoid biosynthesis	K00430	GO:0005575//cellular_component;GO:0005576//extracellular region	GO:0003674//molecular_function;GO:0005488//binding;GO:0003824//catalytic activity	GO:0008150//biological_process;GO:0006950//response to stress;GO:0050896//response to stimulus;GO:0008152//metabolic process
Bra000229	0.16	0.09	0.09	0	0.09	0	0.08	0	0.09	0.19	0.2	0.07	0.29	0.08	0	0	0	0	-	AT2G41510 (E=1e-122) ATCKX1, CKX1 | CKX1 (CYTOKININ OXIDASE/DEHYDROGENASE 1); cytokinin dehydrogenase	Metabolism	Metabolism of terpenoids and polyketides	ko00908//Zeatin biosynthesis	K00279	-	GO:0003824//catalytic activity;GO:0005488//binding;GO:1901363//heterocyclic compound binding;GO:0000166//nucleotide binding;GO:0003674//molecular_function;GO:0097159//organic cyclic compound binding;GO:1901265//nucleoside phosphate binding;GO:0036094//small molecule binding	GO:0008152//metabolic process;GO:0008150//biological_process;GO:0009987//cellular process
Bra000230	155.75	130.07	133.41	64.12	39.44	101.87	84.92	47.79	90.03	109	103.79	51.54	75.58	88.26	37.42	49.71	45.11	47.4	-	AT2G41530 (E=1e-152) ATSFGH, SFGH | SFGH (S-FORMYLGLUTATHIONE HYDROLASE); S-formylglutathione hydrolase/ hydrolase, acting on ester bonds	Metabolism	Global and Overview	ko01200//Carbon metabolism	K01070	-	GO:0003674//molecular_function;GO:0003824//catalytic activity;GO:0016787//hydrolase activity	GO:0009056//catabolic process;GO:0009987//cellular process;GO:0008150//biological_process;GO:0008152//metabolic process
Bra000231	0.45	2.22	2.9	7.94	5.52	9.78	5.84	4.51	8.46	2.64	2.85	1.15	7.2	10.7	6.89	7.83	9.07	4.35	-	AT2G41540 (E=3e-177) GPDHC1 | GPDHC1; NAD or NADH binding / glycerol-3-phosphate dehydrogenase (NAD+)	Metabolism	Lipid metabolism	ko00564//Glycerophospholipid metabolism	K00006	GO:0005623//cell;GO:0005575//cellular_component;GO:0005622//intracellular;GO:0005737//cytoplasm;GO:0044464//cell part;GO:0044424//intracellular part	GO:0003824//catalytic activity;GO:1901363//heterocyclic compound binding;GO:0005488//binding;GO:0097159//organic cyclic compound binding;GO:0003674//molecular_function;GO:1901265//nucleoside phosphate binding;GO:0036094//small molecule binding;GO:0000166//nucleotide binding	GO:0071704//organic substance metabolic process;GO:0009056//catabolic process;GO:0044238//primary metabolic process;GO:0009987//cellular process;GO:0005975//carbohydrate metabolic process;GO:0008152//metabolic process;GO:0008150//biological_process
Bra000232	68.88	69.49	65.87	109.08	113.61	88.05	28.22	28.48	23.5	69.52	72.01	80.45	90.22	70.94	93.9	24.27	23.02	25.97	-	AT2G41630 (E=2e-161) TFIIB | TFIIB (TRANSCRIPTION FACTOR II B); RNA polymerase II transcription factor/ protein binding / transcription regulator/ translation initiation factor/ zinc ion binding	Genetic Information Processing	Transcription	ko03022//Basal transcription factors	K03124	-	GO:0005515//protein binding;GO:0005488//binding;GO:0003674//molecular_function	GO:0006725//cellular aromatic compound metabolic process;GO:0009058//biosynthetic process;GO:0071704//organic substance metabolic process;GO:0006807//nitrogen compound metabolic process;GO:1901360//organic cyclic compound metabolic process;GO:0046483//heterocycle metabolic process;GO:0008152//metabolic process;GO:0034641//cellular nitrogen compound metabolic process;GO:0044237//cellular metabolic…
Bra000233	0	0	0	0.13	0	0	0	0	0	0	0	0	0	0	0.12	0	0	0	-	-	-	-	-	-	-	-	-
Bra000234	28.36	30.31	26.2	35.88	31.77	31.87	22.16	15.97	18.58	19.29	19.89	19.57	25.66	32.23	20.83	10.88	12.27	12.95	-	AT2G41680 (E=3e-246) NTRC | NTRC (NADPH-DEPENDENT THIOREDOXIN REDUCTASE C); thioredoxin-disulfide reductase	Metabolism	Nucleotide metabolism;Metabolism of other amino acids	ko00240//Pyrimidine metabolism;ko00450//Selenocompound metabolism	K00384	GO:0005737//cytoplasm;GO:0005575//cellular_component;GO:0044464//cell part;GO:0005623//cell;GO:0005622//intracellular;GO:0044424//intracellular part	GO:0005488//binding;GO:0003674//molecular_function;GO:0003824//catalytic activity;GO:0000166//nucleotide binding;GO:1901265//nucleoside phosphate binding;GO:1901363//heterocyclic compound binding;GO:0036094//small molecule binding;GO:0097159//organic cyclic compound binding	GO:0006950//response to stress;GO:0008150//biological_process;GO:0044699//single-organism process;GO:0019725//cellular homeostasis;GO:0065007//biological regulation;GO:0008152//metabolic process;GO:0042592//homeostatic process;GO:0044763//single-organism cellular process;GO:0009987//cellular process;GO:0050896//response to stimulus;GO:0065008//regulation of biological quality
Bra000235	0.3	0.34	0.34	0	0	0	0.75	0.28	0.33	0	0.18	0.13	0	0.14	0	0.91	0	1.56	AT-HSFB3	AT2G41690 (E=6e-100) AT-HSFB3, HSFB3 | AT-HSFB3; DNA binding / transcription factor	-	-	-	-	GO:0005623//cell;GO:0005575//cellular_component;GO:0044464//cell part;GO:0044424//intracellular part;GO:0043227//membrane-bounded organelle;GO:0005622//intracellular;GO:0043229//intracellular organelle;GO:0043226//organelle;GO:0043231//intracellular membrane-bounded organelle;GO:0005634//nucleus	GO:0005488//binding;GO:0003674//molecular_function;GO:0003676//nucleic acid binding;GO:0003677//DNA binding;GO:0001071//nucleic acid binding transcription factor activity;GO:0003700//transcription factor activity, sequence-specific DNA binding;GO:0097159//organic cyclic compound binding;GO:1901363//heterocyclic compound binding	GO:0044238//primary metabolic process;GO:0009628//response to abiotic stimulus;GO:0034641//cellular nitrogen compound metabolic process;GO:0009058//biosynthetic process;GO:0006139//nucleobase-containing compound metabolic process;GO:0006950//response to stress;GO:0009056//catabolic process;GO:0019748//secondary metabolic process;GO:0009987//cellular process;GO:0008152//metabolic process;GO:000680…
Bra000236	11.72	14.05	11.59	7.66	6.23	16.09	20.21	14.53	20.91	20.95	17.64	9.67	13.05	17.63	6.83	18.04	15.76	14.36	ABCA1	AT2G41700 (E=0.0) | ATPase, coupled to transmembrane movement of substances / amino acid transmembrane transporter	-	-	-	-	GO:0005575//cellular_component;GO:0044464//cell part;GO:0043231//intracellular membrane-bounded organelle;GO:0043227//membrane-bounded organelle;GO:0005773//vacuole;GO:0016020//membrane;GO:0005622//intracellular;GO:0043229//intracellular organelle;GO:0005623//cell;GO:0044424//intracellular part;GO:0005737//cytoplasm;GO:0044444//cytoplasmic part;GO:0043226//organelle	GO:0005215//transporter activity;GO:0097159//organic cyclic compound binding;GO:1901363//heterocyclic compound binding;GO:0003674//molecular_function;GO:1901265//nucleoside phosphate binding;GO:0036094//small molecule binding;GO:0016787//hydrolase activity;GO:0000166//nucleotide binding;GO:0005488//binding;GO:0003824//catalytic activity	GO:0044237//cellular metabolic process;GO:0008150//biological_process;GO:0044267//cellular protein metabolic process;GO:0044260//cellular macromolecule metabolic process;GO:0071704//organic substance metabolic process;GO:0051179//localization;GO:0009058//biosynthetic process;GO:0005975//carbohydrate metabolic process;GO:0044238//primary metabolic process;GO:0019538//protein metabolic process;GO:0…
Bra000237	18.15	20.8	20.84	17.22	25.19	22.02	13.78	14.46	16.37	18.63	19.18	21.19	25.92	17.64	16.37	13.55	15.13	13.03	-	AT2G41710 (E=2e-130) | ovule development protein, putative	-	-	-	-	GO:0044464//cell part;GO:0043229//intracellular organelle;GO:0043226//organelle;GO:0005622//intracellular;GO:0005623//cell;GO:0005575//cellular_component;GO:0044424//intracellular part;GO:0043231//intracellular membrane-bounded organelle;GO:0005634//nucleus;GO:0043227//membrane-bounded organelle	GO:0097159//organic cyclic compound binding;GO:0003674//molecular_function;GO:1901363//heterocyclic compound binding;GO:0005488//binding;GO:0003677//DNA binding;GO:0001071//nucleic acid binding transcription factor activity;GO:0003700//transcription factor activity, sequence-specific DNA binding;GO:0003676//nucleic acid binding	GO:0034641//cellular nitrogen compound metabolic process;GO:1901360//organic cyclic compound metabolic process;GO:0006807//nitrogen compound metabolic process;GO:0009987//cellular process;GO:0046483//heterocycle metabolic process;GO:0044767//single-organism developmental process;GO:0006139//nucleobase-containing compound metabolic process;GO:0008152//metabolic process;GO:0044238//primary metaboli…
Bra000238	26.63	30.77	28.49	18.55	19.4	27.32	8.35	5.89	8.66	27.64	26.78	22.51	25.84	25.81	22.21	5.1	5.39	5.2	-	AT2G41740 (E=0.0) VLN2, ATVLN2 | VLN2 (VILLIN 2); actin binding	-	-	-	-	-	GO:0005515//protein binding;GO:0003674//molecular_function;GO:0005488//binding	GO:0071840//cellular component organization or biogenesis;GO:0009987//cellular process;GO:0008150//biological_process;GO:0016043//cellular component organization
Bra000239	15.36	11.03	12.25	17.3	15.4	10.84	6.85	3.11	3.35	8.58	10.5	11.36	13.09	8.74	11.45	2.75	1.55	2.91	-	AT2G41760 (E=1e-079) | unknown protein	-	-	-	-	-	GO:0016787//hydrolase activity;GO:0003824//catalytic activity;GO:0003674//molecular_function	-
Bra000240	48.69	51.9	56.87	44.7	44.71	62.88	13.06	12.36	17.72	46.16	51.33	42.43	50.78	49.85	46.08	15.1	14.88	14.13	-	-	-	-	-	-	-	-	-
Bra000241	0.46	0.68	0	0.93	1.04	0.87	0	0	0	0	0.19	0.13	0.36	0.28	0.15	0	0	0	-	-	-	-	-	-	-	-	-
Bra000242	215.47	230.59	283.39	377.52	365.11	256.43	116.23	125.99	110.44	243.84	293.87	347.61	326.17	320.35	404.82	133.34	133.28	127.87	-	AT1G58380 (E=6e-121) XW6 | XW6; structural constituent of ribosome	Genetic Information Processing	Translation	ko03010//Ribosome	K02981	GO:0005623//cell;GO:0043226//organelle;GO:0044444//cytoplasmic part;GO:0030529//intracellular ribonucleoprotein complex;GO:0044464//cell part;GO:0005840//ribosome;GO:1990904//ribonucleoprotein complex;GO:0043232//intracellular non-membrane-bounded organelle;GO:0005622//intracellular;GO:0044424//intracellular part;GO:0043229//intracellular organelle;GO:0032991//macromolecular complex;GO:0043228//n…	GO:0005488//binding;GO:0005198//structural molecule activity;GO:0003723//RNA binding;GO:0003674//molecular_function;GO:0003676//nucleic acid binding;GO:1901363//heterocyclic compound binding;GO:0097159//organic cyclic compound binding	GO:0010467//gene expression;GO:0043603//cellular amide metabolic process;GO:0043604//amide biosynthetic process;GO:1901564//organonitrogen compound metabolic process;GO:0008150//biological_process;GO:0043043//peptide biosynthetic process;GO:0006412//translation;GO:0034641//cellular nitrogen compound metabolic process;GO:1901576//organic substance biosynthetic process;GO:0009058//biosynthetic proc…
Bra000243	1.97	3.12	2.23	0.57	1.9	2.13	0.56	0.78	1.55	4.45	3.09	2.43	1.65	3.64	1.66	1.93	1.15	0.32	-	-	-	-	-	-	-	-	-
Bra000244	0	0	0	0	0	0	0	0	0	0	0	0	0	0	0	0	0	0	-	-	-	-	-	-	-	-	-
Bra000245	0.15	0	0	0	0	0	0.58	2.15	0.64	0	0	0	0	0.13	0	1.25	1.04	1.17	-	AT2G41940 (E=3e-086) ZFP8 | ZFP8 (ZINC FINGER PROTEIN 8); nucleic acid binding / transcription factor/ zinc ion binding	-	-	-	-	-	GO:0003674//molecular_function;GO:0005488//binding	-
Bra000246	27.8	25.96	27.35	45.94	56.65	27.34	17.5	14.16	11.89	22.82	26.91	38.85	26.73	21.02	34.31	12.61	14.96	14.51	-	-	-	-	-	-	-	-	-
Bra000247	0.4	0.39	0.28	0	0.17	0	0.05	0.05	0	0.11	0.12	0.22	0.23	0.09	0	0.09	0.25	0	-	-	-	-	-	-	-	-	-
Bra000248	0	0	0	0	0	0	0	0	0	0	0	0	0	0	0	0	0	0	-	AT2G41970 (E=2e-192) | protein kinase, putative	-	-	-	-	-	GO:0016740//transferase activity;GO:1901265//nucleoside phosphate binding;GO:0000166//nucleotide binding;GO:1901363//heterocyclic compound binding;GO:0016772//transferase activity, transferring phosphorus-containing groups;GO:0005488//binding;GO:0016301//kinase activity;GO:0036094//small molecule binding;GO:0003824//catalytic activity;GO:0097159//organic cyclic compound binding;GO:0003674//molecu…	GO:0043170//macromolecule metabolic process;GO:0044237//cellular metabolic process;GO:0044267//cellular protein metabolic process;GO:0009987//cellular process;GO:0008152//metabolic process;GO:0071704//organic substance metabolic process;GO:0036211//protein modification process;GO:0043412//macromolecule modification;GO:0044238//primary metabolic process;GO:0006464//cellular protein modification pr…
Bra000249	12.96	14.23	11.36	19.54	26.01	10.24	6.65	4.99	4.28	11.97	8.48	13.02	13.02	12.85	16.44	4.95	5.4	3.79	-	AT2G41980 (E=2e-165) | seven in absentia (SINA) family protein	Genetic Information Processing	Folding, sorting and degradation	ko04120//Ubiquitin mediated proteolysis	K04506	GO:0043231//intracellular membrane-bounded organelle;GO:0044424//intracellular part;GO:0043226//organelle;GO:0005575//cellular_component;GO:0005634//nucleus;GO:0043229//intracellular organelle;GO:0005623//cell;GO:0043227//membrane-bounded organelle;GO:0005622//intracellular;GO:0044464//cell part	GO:0005488//binding;GO:0003824//catalytic activity;GO:0003674//molecular_function;GO:0016740//transferase activity;GO:0005515//protein binding	GO:0036211//protein modification process;GO:0044237//cellular metabolic process;GO:0009987//cellular process;GO:0044699//single-organism process;GO:0044238//primary metabolic process;GO:0071704//organic substance metabolic process;GO:0044767//single-organism developmental process;GO:0032502//developmental process;GO:0009056//catabolic process;GO:0044260//cellular macromolecule metabolic process;G…
Bra000250	2.71	1.8	3.19	3.81	3.05	1.02	0.64	0.2	0.36	2.08	0.93	0.84	1.27	1.6	2.77	0.65	0.55	0.5	-	AT2G42030 (E=6e-045) | zinc finger (C3HC4-type RING finger) family protein	Genetic Information Processing	Folding, sorting and degradation	ko04141//Protein processing in endoplasmic reticulum	K10666	-	GO:0005488//binding;GO:0005515//protein binding;GO:0003674//molecular_function	-
Bra000251	2.43	2.39	2.29	2.85	2.73	2.29	3.07	2.11	1.19	4.11	3.46	2.79	2.7	1.87	2.12	1.74	3.71	2.17	-	-	-	-	-	-	-	-	-
Bra000252	0.13	0	0	0	0	0	0	0	0	0.15	0	0	0	0	0	0	0	0	-	AT2G42060 (E=5e-128) | CHP-rich zinc finger protein, putative	-	-	-	-	-	GO:0003824//catalytic activity;GO:0003674//molecular_function	GO:0050896//response to stimulus;GO:0050794//regulation of cellular process;GO:0008150//biological_process;GO:0009987//cellular process;GO:0008152//metabolic process;GO:0065007//biological regulation;GO:0044700//single organism signaling;GO:0023052//signaling;GO:0044763//single-organism cellular process;GO:0007165//signal transduction;GO:0007154//cell communication;GO:0050789//regulation of biolo…
Bra000253	10.41	10.09	10.91	8.24	2.34	9.34	5.79	3.71	3.87	9.4	10.32	7.63	7.49	11.06	8.18	3.12	3.31	3.14	-	AT2G42070 (E=7e-137) ATNUDT23, ATNUDX23 | ATNUDX23 (ARABIDOPSIS THALIANA NUDIX HYDROLASE HOMOLOG 23); FAD diphosphatase/ hydrolase	Metabolism	Metabolism of cofactors and vitamins;Nucleotide metabolism	ko00230//Purine metabolism;ko00740//Riboflavin metabolism	K18453	-	GO:0016787//hydrolase activity;GO:0003674//molecular_function;GO:0003824//catalytic activity	-
Bra000254	7.08	9.34	8.03	16.95	13.4	5.97	0.3	0	0.17	4.42	7.35	7.28	5.66	6.96	10.95	0.13	1.07	0.17	-	AT3G18190 (E=4e-018) | chaperonin, putative	-	-	-	-	-	GO:0000166//nucleotide binding;GO:0036094//small molecule binding;GO:1901265//nucleoside phosphate binding;GO:0005488//binding;GO:0003674//molecular_function;GO:1901363//heterocyclic compound binding;GO:0097159//organic cyclic compound binding	GO:0019538//protein metabolic process;GO:0008150//biological_process;GO:0009987//cellular process;GO:0071704//organic substance metabolic process;GO:0043170//macromolecule metabolic process;GO:0044238//primary metabolic process;GO:0008152//metabolic process
Bra000255	0	0	0	0	0.61	0	0	0	0.6	0	0	0	1.27	0	0	0	0	0	-	-	-	-	-	-	-	-	-
Bra000256	0	0	0	0	0	0	1.98	1.01	2.97	0	0	0	0	0	0	1.37	3.87	2.99	-	AT2G42380 (E=7e-096) ATBZIP34, BZIP34 | bZIP transcription factor family protein	-	-	-	-	GO:0043229//intracellular organelle;GO:0005622//intracellular;GO:0043231//intracellular membrane-bounded organelle;GO:0005634//nucleus;GO:0043227//membrane-bounded organelle;GO:0043226//organelle;GO:0005575//cellular_component;GO:0044424//intracellular part;GO:0044464//cell part;GO:0005623//cell	GO:0005488//binding;GO:1901363//heterocyclic compound binding;GO:0001071//nucleic acid binding transcription factor activity;GO:0003676//nucleic acid binding;GO:0003700//transcription factor activity, sequence-specific DNA binding;GO:0097159//organic cyclic compound binding;GO:0003677//DNA binding;GO:0003674//molecular_function	GO:0006807//nitrogen compound metabolic process;GO:0034641//cellular nitrogen compound metabolic process;GO:0008150//biological_process;GO:0009058//biosynthetic process;GO:1901360//organic cyclic compound metabolic process;GO:0071704//organic substance metabolic process;GO:0044238//primary metabolic process;GO:0008152//metabolic process;GO:0044237//cellular metabolic process;GO:0009987//cellular …
Bra000257	1.82	3.36	4.48	6.72	6.33	2.73	0.45	0.28	0.5	2.91	5.37	5.63	5.18	3.09	4.33	1.04	0.93	0.52	-	-	-	-	-	-	-	-	-
Bra000258	0.47	0	0.13	0.12	0.4	0.11	0	0	0	0.53	0.43	0.51	0.55	0.11	0.23	0	0	0	-	AT2G42460 (E=9e-064) | meprin and TRAF homology domain-containing protein / MATH domain-containing protein	-	-	-	-	-	GO:0005488//binding;GO:0003674//molecular_function;GO:0005515//protein binding	-
Bra000259	0.25	0.56	0	0.25	0	0	0	0	0	0.14	0.31	0.11	0	0.35	0	0	0	0	-	AT2G42460 (E=3e-067) | meprin and TRAF homology domain-containing protein / MATH domain-containing protein	-	-	-	-	-	GO:0005488//binding;GO:0003674//molecular_function;GO:0005515//protein binding	-
Bra000260	8.05	12.59	13.89	18.12	13.62	12.62	7.28	9.71	7.47	16.61	16.89	17.43	18.06	15.09	15.3	8.84	9.44	8.67	-	AT2G42490 (E=0.0) | copper amine oxidase, putative	Metabolism	Amino acid metabolism;Metabolism of other amino acids;Biosynthesis of other secondary metabolites	ko00260//Glycine, serine and threonine metabolism;ko00360//Phenylalanine metabolism;ko00410//beta-Alanine metabolism;ko00350//Tyrosine metabolism;ko00960//Tropane, piperidine and pyridine alkaloid biosynthesis;ko00950//Isoquinoline alkaloid biosynthesis	K00276	-	GO:0003674//molecular_function;GO:0005488//binding;GO:0003824//catalytic activity	GO:0008150//biological_process;GO:0008152//metabolic process
Bra000261	0.23	0.05	0.05	0.18	0.2	0.39	0.22	0	0	0.41	0.17	0.31	0.11	0.21	0	0	0	0	-	AT4G27290 (E=4e-199) | ATP binding / protein kinase/ protein serine/threonine kinase/ protein tyrosine kinase/ sugar binding	-	-	-	-	-	GO:0016740//transferase activity;GO:0003674//molecular_function;GO:0097159//organic cyclic compound binding;GO:0003824//catalytic activity;GO:1901363//heterocyclic compound binding;GO:1901265//nucleoside phosphate binding;GO:0000166//nucleotide binding;GO:0016301//kinase activity;GO:0036094//small molecule binding;GO:0005488//binding;GO:0016772//transferase activity, transferring phosphorus-conta…	GO:0044238//primary metabolic process;GO:0000003//reproduction;GO:0071704//organic substance metabolic process;GO:0009987//cellular process;GO:0036211//protein modification process;GO:0009856//pollination;GO:0051704//multi-organism process;GO:0044267//cellular protein metabolic process;GO:0019538//protein metabolic process;GO:0044706//multi-multicellular organism process;GO:0044260//cellular macr…
Bra000262	14.63	24.16	22.82	15.26	19.82	26.6	9.47	9.22	10.54	19.74	21.74	20.97	20.81	20.23	18.81	8.77	8.73	13.9	-	AT2G42500 (E=6e-173) PP2A-4 | PP2A-4; hydrolase/ protein serine/threonine phosphatase	Genetic Information Processing	Translation	ko03015//mRNA surveillance pathway	K04382	-	GO:0003824//catalytic activity;GO:0016787//hydrolase activity;GO:0003674//molecular_function	GO:0043170//macromolecule metabolic process;GO:0043412//macromolecule modification;GO:0008152//metabolic process;GO:0019538//protein metabolic process;GO:0044260//cellular macromolecule metabolic process;GO:0071704//organic substance metabolic process;GO:0009987//cellular process;GO:0036211//protein modification process;GO:0006464//cellular protein modification process;GO:0008150//biological_proc…
Bra000263	0.25	0.84	0.29	0	0.29	0	0.5	0	0	0	0	0	0	0	0	0	0	0	-	-	-	-	-	-	-	-	-
Bra000264	0	0	0	0	0	0	0	0	0	0	0	0	0	0	0	0	0	0	-	-	-	-	-	-	-	-	-
Bra000265	2.79	21.03	11.08	3.37	4.72	2.9	0.28	0.51	0	1.58	1.7	0.48	0.33	1.29	2.19	0.48	0.57	0	-	-	-	-	-	-	-	-	-
Bra000266	0.2	0.23	0	0	0	0.19	101.88	197.12	106.65	0	0	0.18	0.48	0	0.4	187.85	114.98	106.57	-	-	-	-	-	-	-	-	-
Bra000267	4.48	6.39	6.97	2.55	3.4	2.14	3.84	1.84	2.49	2.5	2.43	2.28	1.96	1.79	1.96	1.53	2.2	1.98	-	AT2G42580 (E=2e-297) TTL3, VIT | TTL3 (TETRATRICOPETIDE-REPEAT THIOREDOXIN-LIKE 3); binding / protein binding	-	-	-	-	-	GO:0005515//protein binding;GO:0003674//molecular_function;GO:0005488//binding	GO:0065007//biological regulation;GO:0008150//biological_process;GO:0019725//cellular homeostasis;GO:0065008//regulation of biological quality;GO:0044699//single-organism process;GO:0044763//single-organism cellular process;GO:0009987//cellular process;GO:0042592//homeostatic process
Bra000268	54.1	55.8	42.56	28.15	15.23	84.59	8.87	4.32	13.37	59.99	37.04	20.13	42.33	59.81	20.89	12.79	6.32	5.39	GRF9	AT2G42590 (E=3e-138) GRF9, GF14 MU | GRF9 (GENERAL REGULATORY FACTOR 9); calcium ion binding / protein binding / protein phosphorylated amino acid binding	-	-	-	-	GO:0005829//cytosol;GO:0044424//intracellular part;GO:0043227//membrane-bounded organelle;GO:0043226//organelle;GO:0005634//nucleus;GO:0005575//cellular_component;GO:0005886//plasma membrane;GO:0044444//cytoplasmic part;GO:0005622//intracellular;GO:0043229//intracellular organelle;GO:0043231//intracellular membrane-bounded organelle;GO:0044464//cell part;GO:0005737//cytoplasm;GO:0071944//cell per…	GO:0005515//protein binding;GO:0005488//binding;GO:0003674//molecular_function	GO:0009628//response to abiotic stimulus;GO:0032501//multicellular organismal process;GO:0044699//single-organism process;GO:0006139//nucleobase-containing compound metabolic process;GO:0008150//biological_process;GO:0034641//cellular nitrogen compound metabolic process;GO:0044710//single-organism metabolic process;GO:0051179//localization;GO:0006629//lipid metabolic process;GO:0008152//metabolic…
Bra000269	0	0	0	0	0	0	0.61	0.75	0.9	0	0	0	0	0.19	0.4	0	0	0	-	-	-	-	-	-	-	-	-
Bra000270	0	0	0	0	0	0	0	0	0.14	0	0	0	0	0	0	0.43	0.13	0	-	AT2G42660 (E=8e-022) | myb family transcription factor	-	-	-	-	-	GO:0097159//organic cyclic compound binding;GO:0001071//nucleic acid binding transcription factor activity;GO:0003674//molecular_function;GO:0003677//DNA binding;GO:1901363//heterocyclic compound binding;GO:0003682//chromatin binding;GO:0044877//macromolecular complex binding;GO:0003676//nucleic acid binding;GO:0005488//binding;GO:0003700//transcription factor activity, sequence-specific DNA bind…	GO:0008150//biological_process;GO:0006139//nucleobase-containing compound metabolic process;GO:0006807//nitrogen compound metabolic process;GO:0071704//organic substance metabolic process;GO:1901360//organic cyclic compound metabolic process;GO:0034641//cellular nitrogen compound metabolic process;GO:0044238//primary metabolic process;GO:0006725//cellular aromatic compound metabolic process;GO:00…
Bra000271	0	0.19	0	0	0	0	0	0.15	0	0.19	0.21	0	0.39	0	0.33	0.29	0.17	0.39	-	AT2G42670 (E=6e-045) | unknown protein	Metabolism	Metabolism of other amino acids	ko00430//Taurine and hypotaurine metabolism	K10712	-	GO:0003824//catalytic activity;GO:0003674//molecular_function	GO:0008152//metabolic process;GO:0008150//biological_process
Bra000272	65.23	74.51	78.85	63.26	111.47	62.09	31.14	28.72	32.14	118.64	94.76	136.88	119.91	91.94	124.46	31.57	45.47	28.57	-	AT2G42680 (E=1e-070) MBF1A, ATMBF1A | MBF1A (MULTIPROTEIN BRIDGING FACTOR 1A); DNA binding / transcription coactivator	-	-	-	-	-	GO:0003676//nucleic acid binding;GO:0003677//DNA binding;GO:0003674//molecular_function;GO:0097159//organic cyclic compound binding;GO:0005488//binding;GO:1901363//heterocyclic compound binding	-
Bra000273	0	0	0	0	0	0	0	0	0	0	0	0	0	0	0	0	0	0	-	AT2G42700 (E=4e-014) | FUNCTIONS IN: molecular_function unknown; INVOLVED IN: vesicle-mediated transport, vesicle docking during exocytosis; LOCATED IN: cellular_component unknown; EXPRESSED IN: 22 plant structures; EXPRESSED DURING: 14 growth stages; CONTAINS InterPro DOMAIN/s: Sec1-like protein (InterPro:IPR001619); Has 95 Blast hits to 92 proteins in 33 species: Archae - 0; Bacteria - 0; Metaz…	-	-	-	-	-	-	GO:0006810//transport;GO:0008150//biological_process;GO:0009987//cellular process;GO:0051179//localization;GO:0051234//establishment of localization
Bra000274	16.94	19.36	15.06	15.95	7.73	20.21	10.06	9.1	15.32	16.91	12.84	8.39	14.57	18.13	7.97	11.78	7.17	10.55	-	AT2G42780 (E=7e-103) | FUNCTIONS IN: molecular_function unknown; INVOLVED IN: regulation of transcription; LOCATED IN: integral to membrane, nucleus; EXPRESSED IN: 20 plant structures; EXPRESSED DURING: 11 growth stages; CONTAINS InterPro DOMAIN/s: RNA polymerase II transcription factor SIII, subunit A (InterPro:IPR010684); Has 143 Blast hits to 142 proteins in 57 species: Archae - 0; Bacteria - …	-	-	-	-	GO:0043226//organelle;GO:0043231//intracellular membrane-bounded organelle;GO:0005622//intracellular;GO:0016020//membrane;GO:0044424//intracellular part;GO:0005634//nucleus;GO:0005623//cell;GO:0005575//cellular_component;GO:0044464//cell part;GO:0043229//intracellular organelle;GO:0043227//membrane-bounded organelle	-	GO:0006807//nitrogen compound metabolic process;GO:0008150//biological_process;GO:0046483//heterocycle metabolic process;GO:0009058//biosynthetic process;GO:0071704//organic substance metabolic process;GO:0044238//primary metabolic process;GO:0034641//cellular nitrogen compound metabolic process;GO:0006139//nucleobase-containing compound metabolic process;GO:0009987//cellular process;GO:1901360//…
Bra000275	0	0	0	0	0	0	0	0	0	0	0	0	0	0	0	0	0	0	-	-	-	-	-	-	-	-	-
Bra000276	0	0	0	0	0.35	0	0.92	0.57	0.34	0.35	0	0	0	0	0.3	0.27	0.32	0	-	-	-	-	-	-	-	-	-
Bra000277	34.44	34.79	31.02	20.84	26.7	24.04	10.95	8.68	12.87	25.37	22.42	15.76	21.79	24.45	14.41	8.77	6.81	8.33	-	AT2G42880 (E=1e-302) ATMPK20 | ATMPK20; MAP kinase	-	-	-	-	-	GO:0003824//catalytic activity;GO:1901265//nucleoside phosphate binding;GO:0016740//transferase activity;GO:0003674//molecular_function;GO:1901363//heterocyclic compound binding;GO:0036094//small molecule binding;GO:0004871//signal transducer activity;GO:0016772//transferase activity, transferring phosphorus-containing groups;GO:0097159//organic cyclic compound binding;GO:0005488//binding;GO:0016…	GO:0009987//cellular process;GO:0008150//biological_process;GO:0044260//cellular macromolecule metabolic process;GO:0007154//cell communication;GO:0043170//macromolecule metabolic process;GO:0051716//cellular response to stimulus;GO:0023052//signaling;GO:0044238//primary metabolic process;GO:0044700//single organism signaling;GO:0044763//single-organism cellular process;GO:0044699//single-organis…
Bra000278	17.73	20.88	24.33	19.41	17.97	20.36	5.08	9.1	4.93	24.02	26.41	24.72	19.41	18.97	13.11	3.52	7.12	4.18	-	-	-	-	-	-	-	-	-
Bra000279	9.03	8.47	7.52	3.98	3.53	6.18	14.9	11.52	16.99	8.53	6.74	6.2	5.3	5.15	4.89	10.79	9.38	9.31	-	AT2G42890 (E=1e-228) AML2 | AML2 (ARABIDOPSIS-MEI2-LIKE 2); RNA binding / nucleic acid binding / nucleotide binding	-	-	-	-	-	GO:0000166//nucleotide binding;GO:1901265//nucleoside phosphate binding;GO:1901363//heterocyclic compound binding;GO:0003676//nucleic acid binding;GO:0003674//molecular_function;GO:0005488//binding;GO:0036094//small molecule binding;GO:0097159//organic cyclic compound binding	-
Bra000280	23.98	40.68	40.66	49.17	17.72	21.54	11.86	14.77	8.84	31.31	29.13	37.88	23.66	23.25	37.77	19.38	16.02	14.51	-	AT2G42910 (E=9e-185) | ribose-phosphate pyrophosphokinase 4 / phosphoribosyl diphosphate synthetase 4 (PRS4)	-	-	-	-	-	GO:0003674//molecular_function;GO:0016740//transferase activity;GO:0003824//catalytic activity	GO:0009987//cellular process;GO:0008150//biological_process;GO:1901360//organic cyclic compound metabolic process;GO:0034641//cellular nitrogen compound metabolic process;GO:0006807//nitrogen compound metabolic process;GO:0006725//cellular aromatic compound metabolic process;GO:0046483//heterocycle metabolic process;GO:0044237//cellular metabolic process;GO:0008152//metabolic process;GO:0071704//…
Bra000281	0.28	0	0	0.56	0	0	0.14	0.51	0.15	0.16	0.17	0.12	0	0	0	0.12	0.42	0.32	-	AT2G42940 (E=1e-106) | DNA-binding family protein	-	-	-	-	-	GO:0003674//molecular_function;GO:0005488//binding;GO:0003677//DNA binding;GO:1901363//heterocyclic compound binding;GO:0097159//organic cyclic compound binding;GO:0003676//nucleic acid binding	-
Bra000282	0	0	0	0	0.15	0	0.39	1.83	0	0	0.49	0.11	0	0	0	0.23	0.54	0.15	-	AT2G43000 (E=9e-137) anac042 | anac042 (Arabidopsis NAC domain containing protein 42); transcription factor	-	-	-	-	GO:0005634//nucleus;GO:0005575//cellular_component;GO:0043231//intracellular membrane-bounded organelle;GO:0005622//intracellular;GO:0043226//organelle;GO:0005623//cell;GO:0043229//intracellular organelle;GO:0044464//cell part;GO:0043227//membrane-bounded organelle;GO:0044424//intracellular part	GO:1901363//heterocyclic compound binding;GO:0097159//organic cyclic compound binding;GO:0005488//binding;GO:0003674//molecular_function;GO:0003676//nucleic acid binding;GO:0003677//DNA binding	GO:0071704//organic substance metabolic process;GO:0006807//nitrogen compound metabolic process;GO:0009058//biosynthetic process;GO:0006725//cellular aromatic compound metabolic process;GO:0009987//cellular process;GO:1901360//organic cyclic compound metabolic process;GO:0044237//cellular metabolic process;GO:0006139//nucleobase-containing compound metabolic process;GO:0034641//cellular nitrogen …
Bra000283	0.09	0	0	0	0	0	12.49	16.53	10.72	0	0	0	0	0.08	0	18.8	14.46	15.71	-	AT2G43010 (E=1e-142) PIF4, SRL2 | PIF4 (phytochrome interacting factor 4); DNA binding / protein binding / transcription factor	Environmental Information Processing	Signal transduction	ko04075//Plant hormone signal transduction	K16189	-	GO:0003674//molecular_function;GO:0005515//protein binding;GO:0005488//binding	-
Bra000284	15.92	20.73	17.37	30.03	27.19	21.59	11.65	6.8	10.22	17.46	16.57	22.07	25.63	26.78	25.36	14.5	14.44	11.35	-	AT2G43020 (E=2e-246) ATPAO2 | ATPAO2 (Polyamine oxidase 2); amine oxidase/ electron carrier/ oxidoreductase	Metabolism	Amino acid metabolism;Metabolism of other amino acids	ko00330//Arginine and proline metabolism;ko00410//beta-Alanine metabolism	K17839	-	GO:0003824//catalytic activity;GO:0003674//molecular_function	GO:0008152//metabolic process;GO:0008150//biological_process
Bra000285	15.5	14.46	19.73	25	29.39	25.29	27.17	32.01	20.96	19.8	19.41	34.25	35.63	37.06	51.56	20.29	22	22.02	-	AT2G43030 (E=4e-114) | ribosomal protein L3 family protein	Genetic Information Processing	Translation	ko03010//Ribosome	K02906	GO:0005840//ribosome;GO:0043232//intracellular non-membrane-bounded organelle;GO:0005737//cytoplasm;GO:0044424//intracellular part;GO:0043226//organelle;GO:0044444//cytoplasmic part;GO:0005575//cellular_component;GO:0043227//membrane-bounded organelle;GO:0030529//intracellular ribonucleoprotein complex;GO:0032991//macromolecular complex;GO:0016020//membrane;GO:0043228//non-membrane-bounded organe…	GO:0005198//structural molecule activity;GO:0003674//molecular_function	GO:0046483//heterocycle metabolic process;GO:0006518//peptide metabolic process;GO:0009987//cellular process;GO:0006725//cellular aromatic compound metabolic process;GO:0006139//nucleobase-containing compound metabolic process;GO:0010467//gene expression;GO:0043043//peptide biosynthetic process;GO:0044271//cellular nitrogen compound biosynthetic process;GO:0044237//cellular metabolic process;GO:0…
Bra000286	1.53	1.75	1.97	1.96	1.6	2.89	0.84	1.31	2.27	1.85	1.87	1.41	1.18	1.02	1.66	1.72	1.72	2.18	-	AT2G43040 (E=1e-284) NPG1 | NPG1 (no pollen germination 1); calmodulin binding	-	-	-	-	-	GO:0003674//molecular_function;GO:0005515//protein binding;GO:0005488//binding	-
Bra000287	0	0	0	0	0	0	0	0	0	0	0	0	0	0	0	0	0	0	-	-	-	-	-	-	-	-	-
Bra000288	66.39	47.07	61.82	99.46	75.56	57.86	23.12	19.87	15.79	45.58	57.46	82.65	59.51	50.39	79.34	16.55	17.84	21.15	-	AT2G43090 (E=4e-045) | aconitase C-terminal domain-containing protein	Metabolism	Amino acid metabolism;Global and Overview;Carbohydrate metabolism	ko01230//Biosynthesis of amino acids;ko01210//2-Oxocarboxylic acid metabolism;ko00290//Valine, leucine and isoleucine biosynthesis;ko00660//C5-Branched dibasic acid metabolism	K01704	-	-	GO:0008152//metabolic process;GO:0008150//biological_process
Bra000289	0.25	0	0	0.25	0	0	0	0	0	0	0	0	0	0	0	0	0	0	-	-	-	-	-	-	-	-	-
Bra000290	0.17	2.63	2.31	14.83	19.48	14.74	3.69	4.21	6.54	4.4	3.31	2.49	12.96	18.34	21.5	2.47	1.55	3.12	-	AT2G43130 (E=1e-112) ARA4, ATRAB11F, ATRABA5C, ARA-4, RABA5C | ARA4; GTP binding / GTPase/ protein binding	Cellular Processes	Transport and catabolism	ko04144//Endocytosis	K07904	-	GO:1901265//nucleoside phosphate binding;GO:1901363//heterocyclic compound binding;GO:0097159//organic cyclic compound binding;GO:0003674//molecular_function;GO:0005488//binding;GO:0036094//small molecule binding;GO:0000166//nucleotide binding	GO:0044700//single organism signaling;GO:0044763//single-organism cellular process;GO:0051179//localization;GO:0051234//establishment of localization;GO:0008150//biological_process;GO:0051716//cellular response to stimulus;GO:0050794//regulation of cellular process;GO:0007165//signal transduction;GO:0009987//cellular process;GO:0050896//response to stimulus;GO:0006810//transport;GO:0050789//regul…
Bra000291	0	0	0	0	0	0	0.35	0.33	0.39	0	0	0	0	0	0	0.15	0.18	0	-	AT2G43140 (E=7e-069) | DNA binding / transcription factor	-	-	-	-	-	GO:0005488//binding;GO:0003674//molecular_function;GO:0005515//protein binding	-
Bra000292	229.39	237.66	180.5	422.66	343.66	213.67	4.03	3.01	3.43	274.4	314.82	337.57	535.58	304.31	336.71	1.68	1.75	1.88	-	AT2G43150 (E=7e-008) | proline-rich extensin-like family protein	-	-	-	-	-	GO:0005198//structural molecule activity;GO:0003674//molecular_function	GO:0008150//biological_process;GO:0071840//cellular component organization or biogenesis;GO:0016043//cellular component organization;GO:0009987//cellular process
Bra000293	19.74	18.85	21.64	18.07	24.68	19.25	13.05	12.52	14.74	16.28	19.43	16.11	22.02	18.66	20.03	10.37	13.59	13.14	-	-	-	-	-	-	-	-	-
Bra000294	25.91	23.75	24.74	19.72	16.47	20.47	11.92	9.27	10.43	23.1	19.88	20.07	19.15	12.95	15.19	8.58	9.49	5.74	-	AT2G43180 (E=5e-190) | catalytic	-	-	-	-	GO:0043226//organelle;GO:0005575//cellular_component;GO:0005737//cytoplasm;GO:0044424//intracellular part;GO:0005622//intracellular;GO:0043229//intracellular organelle;GO:0043231//intracellular membrane-bounded organelle;GO:0043227//membrane-bounded organelle;GO:0044464//cell part;GO:0005623//cell;GO:0044444//cytoplasmic part;GO:0009536//plastid	GO:0003674//molecular_function;GO:0003824//catalytic activity	GO:0008150//biological_process;GO:0008152//metabolic process
Bra000295	21.87	19.65	17.81	19.95	23.28	18.83	9.91	10.23	10.02	16.91	19.96	24.66	25.59	24.62	25.19	7.88	12.44	8.87	-	AT5G01020 (E=4e-192) | protein kinase family protein	-	-	-	-	GO:0005623//cell;GO:0071944//cell periphery;GO:0016020//membrane;GO:0005575//cellular_component;GO:0044464//cell part;GO:0005886//plasma membrane	GO:0003824//catalytic activity;GO:0016772//transferase activity, transferring phosphorus-containing groups;GO:0097159//organic cyclic compound binding;GO:0005488//binding;GO:0003674//molecular_function;GO:0000166//nucleotide binding;GO:0016301//kinase activity;GO:0036094//small molecule binding;GO:1901265//nucleoside phosphate binding;GO:1901363//heterocyclic compound binding;GO:0016740//transfer…	GO:0036211//protein modification process;GO:0044238//primary metabolic process;GO:0006807//nitrogen compound metabolic process;GO:0019538//protein metabolic process;GO:0008150//biological_process;GO:0043412//macromolecule modification;GO:0071704//organic substance metabolic process;GO:0008152//metabolic process;GO:0009058//biosynthetic process;GO:0043170//macromolecule metabolic process;GO:004423…
Bra000296	0.13	0	0.07	0.99	0.97	0.44	1.18	0.3	0.51	0.15	0.24	0.4	0.62	0.67	0.78	0.23	0.54	0.45	-	AT2G43200 (E=5e-271) | dehydration-responsive family protein	-	-	-	-	-	GO:0003674//molecular_function;GO:0003824//catalytic activity;GO:0016740//transferase activity	GO:0008150//biological_process;GO:0008152//metabolic process
Bra000297	2.19	5.14	3.25	6.11	6.46	9.73	2.84	1.94	1.49	4.1	4.12	4.81	6.75	9.98	8.79	1.67	2.06	1.36	-	-	-	-	-	-	-	-	-
Bra000298	8.31	7.8	5	4.35	4.39	8.01	2.18	1.4	3.46	11.01	5.17	4.17	4.58	9.17	3.42	2.84	1.81	1.75	-	AT2G43240 (E=8e-213) | nucleotide-sugar transmembrane transporter/ sugar:hydrogen symporter	-	-	-	-	GO:0044444//cytoplasmic part;GO:0016020//membrane;GO:0005794//Golgi apparatus;GO:0043227//membrane-bounded organelle;GO:0005575//cellular_component;GO:0044464//cell part;GO:0043226//organelle;GO:0005622//intracellular;GO:0005737//cytoplasm;GO:0005623//cell;GO:0044424//intracellular part;GO:0043229//intracellular organelle;GO:0012505//endomembrane system;GO:0043231//intracellular membrane-bounded …	GO:0005215//transporter activity;GO:0003674//molecular_function	GO:0051234//establishment of localization;GO:0008150//biological_process;GO:0006810//transport;GO:0051179//localization
Bra000299	0.99	1.1	0	0	1.12	0	0	0	0	0	0	0	0	0	0	0	0	0	-	AT2G43290 (E=4e-033) MSS3 | MSS3 (multicopy suppressors of snf4 deficiency in yeast 3); calcium ion binding	Organismal Systems	Environmental adaptation	ko04626//Plant-pathogen interaction	K13448	-	GO:0003674//molecular_function;GO:0005488//binding	-
Bra000300	20.16	19.25	17.31	17.47	11.25	11.7	4.94	4.15	4.86	11.82	12.07	11.6	14.78	11.36	13.4	2.64	4.2	5.4	-	-	-	-	-	-	-	-	-
Bra000301	9.02	7.55	7.05	0.2	0.68	1.89	1.39	0.55	1.1	5.21	1.71	0.87	2.12	4.08	0.59	0.17	0.41	0.23	-	-	-	-	-	-	-	-	-
Bra000302	52.24	42.64	10.39	3.87	4.13	22.51	3.08	1.18	7.27	33.73	5.59	2.85	5.6	21.85	1.26	10.85	1.31	1.9	GPX3	AT2G43350 (E=2e-084) ATGPX3 | ATGPX3 (GLUTATHIONE PEROXIDASE 3); glutathione peroxidase	Metabolism	Metabolism of other amino acids;Lipid metabolism	ko00480//Glutathione metabolism;ko00590//Arachidonic acid metabolism	K00432	GO:0005623//cell;GO:0043226//organelle;GO:0043229//intracellular organelle;GO:0043227//membrane-bounded organelle;GO:0043231//intracellular membrane-bounded organelle;GO:0005794//Golgi apparatus;GO:0005768//endosome;GO:0005622//intracellular;GO:0005773//vacuole;GO:0012505//endomembrane system;GO:0044424//intracellular part;GO:0044464//cell part;GO:0044444//cytoplasmic part;GO:0005737//cytoplasm;G…	GO:0003824//catalytic activity;GO:0003674//molecular_function	GO:0050789//regulation of biological process;GO:0006950//response to stress;GO:0044710//single-organism metabolic process;GO:0009605//response to external stimulus;GO:0023052//signaling;GO:0009628//response to abiotic stimulus;GO:0044763//single-organism cellular process;GO:0050794//regulation of cellular process;GO:0007165//signal transduction;GO:0009991//response to extracellular stimulus;GO:00…
Bra000303	30.39	25.75	31.43	40.88	18.02	34	20.83	9.49	14.79	18.5	22.43	18.99	36.83	40.76	35.01	8.5	10.47	10.61	-	AT2G43360 (E=4e-186) BIO2, BIOB | BIO2 (BIOTIN AUXOTROPH 2); biotin synthase	Metabolism	Metabolism of cofactors and vitamins	ko00780//Biotin metabolism	K01012	-	GO:0003674//molecular_function;GO:0005488//binding;GO:0016740//transferase activity;GO:0003824//catalytic activity	GO:0044707//single-multicellular organism process;GO:0003006//developmental process involved in reproduction;GO:0071840//cellular component organization or biogenesis;GO:0009058//biosynthetic process;GO:0009987//cellular process;GO:0044702//single organism reproductive process;GO:0000003//reproduction;GO:0071704//organic substance metabolic process;GO:0008152//metabolic process;GO:0009908//flower…
Bra000304	10.48	13.24	13.55	19.94	11.3	18.42	13.61	9.75	11.3	8.78	10.59	13.71	15.1	16.25	15.62	11.02	10.21	10.88	-	AT2G43370 (E=2e-118) | U1 small nuclear ribonucleoprotein 70 kDa, putative	-	-	-	-	GO:0043231//intracellular membrane-bounded organelle;GO:0005622//intracellular;GO:0044464//cell part;GO:0044424//intracellular part;GO:0043226//organelle;GO:0005623//cell;GO:0005634//nucleus;GO:0043227//membrane-bounded organelle;GO:0005575//cellular_component;GO:0043229//intracellular organelle	GO:1901265//nucleoside phosphate binding;GO:0003674//molecular_function;GO:0036094//small molecule binding;GO:0097159//organic cyclic compound binding;GO:0000166//nucleotide binding;GO:1901363//heterocyclic compound binding;GO:0003676//nucleic acid binding;GO:0005488//binding	GO:0008152//metabolic process;GO:1901360//organic cyclic compound metabolic process;GO:0009987//cellular process;GO:0044237//cellular metabolic process;GO:0046483//heterocycle metabolic process;GO:0007275//multicellular organism development;GO:0071704//organic substance metabolic process;GO:0044767//single-organism developmental process;GO:0009628//response to abiotic stimulus;GO:0006807//nitroge…
Bra000305	13.78	17.93	15.92	18.43	18.37	18.51	19.89	11.63	14.62	17.42	15.43	16.59	17.98	12.15	11.31	10.96	13.9	14.53	-	AT2G43430 (E=6e-158) GLX2-1 | GLX2-1 (GLYOXALASE 2-1); hydroxyacylglutathione hydrolase	Metabolism	Carbohydrate metabolism	ko00620//Pyruvate metabolism	K01069	-	GO:0016787//hydrolase activity;GO:0005488//binding;GO:0003824//catalytic activity;GO:0003674//molecular_function	GO:0008150//biological_process;GO:0009987//cellular process;GO:0008152//metabolic process;GO:0009056//catabolic process;GO:0009058//biosynthetic process
Bra000306	1.16	0.64	0.66	0.19	0	0.18	0.19	0.71	0	0.44	0.24	0	0.45	0	0	0	0	0	-	AT3G07565 (E=6e-021) | DNA binding	-	-	-	-	-	GO:0003674//molecular_function;GO:0005488//binding;GO:0003682//chromatin binding;GO:0044877//macromolecular complex binding	-
Bra000307	0.84	1.17	0.88	1.01	1.62	2.9	7.89	19.77	18.02	2.6	2.37	1.26	2.7	4.49	2.1	18.98	12.59	13.92	-	AT2G43500 (E=0.0) | RWP-RK domain-containing protein	-	-	-	-	-	GO:0005488//binding;GO:0003674//molecular_function;GO:0005515//protein binding	-
Bra000308	0.53	0.18	0.06	1.48	0.2	0.77	8.37	3.36	3.15	0.37	0.1	0.11	0.22	0.89	0.44	3.47	1.54	2.04	-	AT3G59580 (E=9e-182) | RWP-RK domain-containing protein	-	-	-	-	-	GO:0005488//binding;GO:0005515//protein binding;GO:0003674//molecular_function	-
Bra000309	0	0	0	0	0	0	2.72	5.22	3.46	0	0	0	0	0	0	10.99	7.7	19.36	-	AT2G43520 (E=4e-031) ATTI2 | ATTI2; serine-type endopeptidase inhibitor	-	-	-	-	GO:0005575//cellular_component;GO:0005576//extracellular region	GO:0003674//molecular_function	GO:0008150//biological_process;GO:0006950//response to stress;GO:0050896//response to stimulus
Bra000310	0.26	0.28	1.31	1.68	3.18	6.54	2.79	0.83	0.56	5.79	2.82	4.98	5.12	8.65	3.65	0.22	0.65	0	-	AT2G43570 (E=5e-106) | chitinase, putative	Metabolism	Carbohydrate metabolism	ko00520//Amino sugar and nucleotide sugar metabolism	K01183	-	GO:0003824//catalytic activity;GO:0003674//molecular_function;GO:0005488//binding;GO:0016787//hydrolase activity	GO:0009987//cellular process;GO:0071704//organic substance metabolic process;GO:0009056//catabolic process;GO:0005975//carbohydrate metabolic process;GO:0008152//metabolic process;GO:0008150//biological_process;GO:0044238//primary metabolic process
Bra000311	0	0.15	0	0.14	0.3	0.51	132.29	248.71	127.63	0.3	0	0.35	0.32	0	0.13	13.31	16.34	24.8	-	AT2G43590 (E=3e-127) | chitinase, putative	Metabolism	Carbohydrate metabolism	ko00520//Amino sugar and nucleotide sugar metabolism	K01183	-	GO:0003824//catalytic activity;GO:0005488//binding;GO:0003674//molecular_function;GO:0016787//hydrolase activity	GO:0008152//metabolic process;GO:0071704//organic substance metabolic process;GO:0008150//biological_process;GO:0009056//catabolic process;GO:0044238//primary metabolic process;GO:0009987//cellular process;GO:0005975//carbohydrate metabolic process
Bra000312	0.65	0.72	2.2	0.65	0.44	0.37	0	0	0	2.33	2.05	2.34	1.67	1.19	2.54	0.11	0.13	0	-	AT2G43600 (E=5e-116) | glycoside hydrolase family 19 protein	Metabolism	Carbohydrate metabolism	ko00520//Amino sugar and nucleotide sugar metabolism	K01183	-	GO:0016787//hydrolase activity;GO:0005488//binding;GO:0003824//catalytic activity;GO:0003674//molecular_function	GO:0009987//cellular process;GO:0008152//metabolic process;GO:0005975//carbohydrate metabolic process;GO:0071704//organic substance metabolic process;GO:0008150//biological_process;GO:0009056//catabolic process;GO:0044238//primary metabolic process
Bra000313	0	0	0	0	0	0	0	0	0	0	0	0	0	0	0	0	0	0	-	AT2G43600 (E=1e-062) | glycoside hydrolase family 19 protein	Metabolism	Carbohydrate metabolism	ko00520//Amino sugar and nucleotide sugar metabolism	K01183	-	GO:0016787//hydrolase activity;GO:0005488//binding;GO:0003824//catalytic activity;GO:0003674//molecular_function	GO:0009987//cellular process;GO:0008150//biological_process;GO:0008152//metabolic process;GO:0009056//catabolic process
Bra000314	0	0	0	0	0	0	0	0	0	0	0	0	0	0	0	0	0	0	-	AT2G43610 (E=3e-130) | glycoside hydrolase family 19 protein	Metabolism	Carbohydrate metabolism	ko00520//Amino sugar and nucleotide sugar metabolism	K01183	-	GO:0005488//binding;GO:0003824//catalytic activity;GO:0016787//hydrolase activity;GO:0003674//molecular_function	GO:0005975//carbohydrate metabolic process;GO:0009056//catabolic process;GO:0008150//biological_process;GO:0009987//cellular process;GO:0044238//primary metabolic process;GO:0071704//organic substance metabolic process;GO:0008152//metabolic process
Bra000315	0.13	0.72	0	0.78	1.17	1.72	1.29	0.72	1	0.59	0.32	0.22	0.92	0.72	0.38	0	0.13	0.15	-	AT2G43620 (E=8e-128) | chitinase, putative	Metabolism	Carbohydrate metabolism	ko00520//Amino sugar and nucleotide sugar metabolism	K01183	-	GO:0016787//hydrolase activity;GO:0003674//molecular_function;GO:0005488//binding;GO:0003824//catalytic activity	GO:0071704//organic substance metabolic process;GO:0008152//metabolic process;GO:0044238//primary metabolic process;GO:0008150//biological_process;GO:0005975//carbohydrate metabolic process;GO:0009056//catabolic process;GO:0009987//cellular process
Bra000316	11.22	11.7	1.87	2.98	2.97	9.92	2.94	2.12	5.45	7.82	1.61	0.85	1.55	10.67	1.3	3.11	0	1.14	-	AT2G43640 (E=1e-030) | signal recognition particle 14 kDa family protein / SRP14 family protein	Genetic Information Processing	Folding, sorting and degradation	ko03060//Protein export	K03104	GO:0044464//cell part;GO:0044424//intracellular part;GO:0005622//intracellular;GO:0005623//cell;GO:0005575//cellular_component;GO:0005737//cytoplasm	GO:0003676//nucleic acid binding;GO:0005488//binding;GO:0003723//RNA binding;GO:0097159//organic cyclic compound binding;GO:0003674//molecular_function;GO:1901363//heterocyclic compound binding	GO:0016043//cellular component organization;GO:0051234//establishment of localization;GO:0051179//localization;GO:0008150//biological_process;GO:0009987//cellular process;GO:0071840//cellular component organization or biogenesis;GO:0006810//transport
Bra000317	26.29	27.34	20.73	34.35	17.09	32.07	20.18	15.13	16.89	27.11	22.31	16.83	34.56	52.65	25.07	25.65	14.71	14.75	-	-	-	-	-	-	-	-	-
Bra000318	7.8	6	7.46	20.99	29.97	30.6	29.34	15.68	34.13	18.01	11.96	12.24	36.29	45.58	32.62	29.41	49.71	30.15	-	AT2G43680 (E=9e-150) IQD14 | IQD14; calmodulin binding	-	-	-	-	-	GO:0005488//binding;GO:0003674//molecular_function;GO:0005515//protein binding	-
Bra000319	0	0	0	0.11	0	0	0	0	0	0	0	0	0.07	0	0.05	0	0.06	0	-	AT2G43700 (E=7e-289) | lectin protein kinase family protein	-	-	-	-	-	GO:0036094//small molecule binding;GO:0003824//catalytic activity;GO:0097159//organic cyclic compound binding;GO:0003674//molecular_function;GO:0016740//transferase activity;GO:0000166//nucleotide binding;GO:1901265//nucleoside phosphate binding;GO:0016301//kinase activity;GO:0005488//binding;GO:1901363//heterocyclic compound binding;GO:0030246//carbohydrate binding;GO:0016772//transferase activi…	GO:0043170//macromolecule metabolic process;GO:0044260//cellular macromolecule metabolic process;GO:0019538//protein metabolic process;GO:0009987//cellular process;GO:0008150//biological_process;GO:0044238//primary metabolic process;GO:0043412//macromolecule modification;GO:0008152//metabolic process;GO:0044267//cellular protein metabolic process;GO:0036211//protein modification process;GO:004423…
Bra000320	0	0	0	0	0	0.05	0	0	0	0	0	0	0	0.05	0	0	0	0	-	AT2G43700 (E=1e-295) | lectin protein kinase family protein	-	-	-	-	-	GO:0016740//transferase activity;GO:0016301//kinase activity;GO:1901265//nucleoside phosphate binding;GO:0000166//nucleotide binding;GO:0097159//organic cyclic compound binding;GO:0036094//small molecule binding;GO:0005488//binding;GO:0030246//carbohydrate binding;GO:0016772//transferase activity, transferring phosphorus-containing groups;GO:0003674//molecular_function;GO:1901363//heterocyclic co…	GO:0044260//cellular macromolecule metabolic process;GO:0019538//protein metabolic process;GO:0043170//macromolecule metabolic process;GO:0036211//protein modification process;GO:0071704//organic substance metabolic process;GO:0006464//cellular protein modification process;GO:0044267//cellular protein metabolic process;GO:0008150//biological_process;GO:0009987//cellular process;GO:0044237//cellul…
Bra000321	63.13	96.03	96.94	329.75	597.21	277.07	406.77	374.01	932.37	80.93	92.67	114.21	247.38	450.12	456.97	96.6	148.98	201.14	-	AT2G43710 (E=3e-216) SSI2, FAB2 | SSI2; acyl-[acyl-carrier-protein] desaturase/ stearoyl-CoA 9-desaturase	Metabolism	Global and Overview;Lipid metabolism	ko01212//Fatty acid metabolism;ko01040//Biosynthesis of unsaturated fatty acids;ko00061//Fatty acid biosynthesis	K03921	GO:0043226//organelle;GO:0043231//intracellular membrane-bounded organelle;GO:0009536//plastid;GO:0005623//cell;GO:0005575//cellular_component;GO:0043227//membrane-bounded organelle;GO:0005737//cytoplasm;GO:0044464//cell part;GO:0044424//intracellular part;GO:0044444//cytoplasmic part;GO:0005622//intracellular;GO:0043229//intracellular organelle	GO:0005488//binding;GO:0003824//catalytic activity;GO:0003674//molecular_function	GO:0044238//primary metabolic process;GO:0009058//biosynthetic process;GO:0006629//lipid metabolic process;GO:0071704//organic substance metabolic process;GO:0008152//metabolic process;GO:0044699//single-organism process;GO:0009987//cellular process;GO:0044710//single-organism metabolic process;GO:0008150//biological_process
Bra000322	0.33	0.93	0.76	0	0	0.32	0	0	0	0	0.2	0.14	0.2	0	0.16	0	0	0	-	-	-	-	-	-	-	-	-
Bra000323	0.42	0	0.47	0.42	0	1.18	0	0	0	0.24	0.25	0.36	0.74	0	0.2	0	0	0	-	-	-	-	-	-	-	-	-
Bra000324	0	0	0	0.16	0	0.45	0	0	0	0	0	0	0	0	0	0	0	0	-	-	-	-	-	-	-	-	-
Bra000325	0	0	0	0	0	0	1.58	0	0	0	0	0	0	0	0	0	0	0	-	AT2G43780 (E=6e-028) | unknown protein	-	-	-	-	GO:0043226//organelle;GO:0044464//cell part;GO:0005622//intracellular;GO:0043229//intracellular organelle;GO:0005575//cellular_component;GO:0005623//cell;GO:0005737//cytoplasm;GO:0044444//cytoplasmic part;GO:0043227//membrane-bounded organelle;GO:0005739//mitochondrion;GO:0043231//intracellular membrane-bounded organelle;GO:0044424//intracellular part	-	-
Bra000326	68.65	54.22	51.64	55.08	39.53	49.25	39.72	31.78	33.91	50.19	76.15	56.55	69.37	52.09	43.59	30.66	30.23	29.06	-	AT2G43790 (E=5e-219) ATMPK6, MPK6, MAPK6 | ATMPK6 (ARABIDOPSIS THALIANA MAP KINASE 6); MAP kinase/ kinase	Environmental Information Processing	Signal transduction	ko04075//Plant hormone signal transduction	K14512	-	GO:0036094//small molecule binding;GO:1901265//nucleoside phosphate binding;GO:0004871//signal transducer activity;GO:0097159//organic cyclic compound binding;GO:0016301//kinase activity;GO:0003824//catalytic activity;GO:0000166//nucleotide binding;GO:0016740//transferase activity;GO:1901363//heterocyclic compound binding;GO:0003674//molecular_function;GO:0005488//binding;GO:0016772//transferase …	GO:0023052//signaling;GO:0071704//organic substance metabolic process;GO:0007165//signal transduction;GO:0036211//protein modification process;GO:0044237//cellular metabolic process;GO:0044700//single organism signaling;GO:0044763//single-organism cellular process;GO:0009987//cellular process;GO:0007154//cell communication;GO:0050896//response to stimulus;GO:0043170//macromolecule metabolic proce…
Bra000327	0	0.08	0	0	0.09	0	0.08	0.07	0.25	0	0.09	0.2	0	0.07	0	0	0	0	-	AT1G43080 (E=2e-163) | glycoside hydrolase family 28 protein / polygalacturonase (pectinase) family protein	-	-	-	-	GO:0005575//cellular_component;GO:0005576//extracellular region	GO:0016772//transferase activity, transferring phosphorus-containing groups;GO:0036094//small molecule binding;GO:0003674//molecular_function;GO:0097159//organic cyclic compound binding;GO:0016301//kinase activity;GO:0016740//transferase activity;GO:1901363//heterocyclic compound binding;GO:0005488//binding;GO:1901265//nucleoside phosphate binding;GO:0016787//hydrolase activity;GO:0003824//cataly…	GO:0008150//biological_process;GO:0071704//organic substance metabolic process;GO:0006464//cellular protein modification process;GO:0071840//cellular component organization or biogenesis;GO:0019538//protein metabolic process;GO:0044267//cellular protein metabolic process;GO:0016043//cellular component organization;GO:0005975//carbohydrate metabolic process;GO:0044260//cellular macromolecule metab…
Bra000328	0.24	0.31	0.23	0.45	0.09	0.34	1.88	0.97	1.56	0.55	0.64	0.42	0.67	0.45	0.36	1.08	0.91	1.07	-	AT2G43800 (E=5e-253) | formin homology 2 domain-containing protein / FH2 domain-containing protein	-	-	-	-	GO:0005856//cytoskeleton;GO:0005575//cellular_component;GO:0005622//intracellular;GO:0044464//cell part;GO:0043228//non-membrane-bounded organelle;GO:0043232//intracellular non-membrane-bounded organelle;GO:0043226//organelle;GO:0044424//intracellular part;GO:0043229//intracellular organelle;GO:0005623//cell	-	GO:0071840//cellular component organization or biogenesis;GO:0009987//cellular process;GO:0016043//cellular component organization;GO:0008150//biological_process
Bra000329	1.3	0.36	0.92	0	0	0.15	0	0	0	0.09	0.1	0.35	0	0.07	0	0	0	0	-	AT2G43820 (E=1e-206) GT, UGT74F2 | UGT74F2 (UDP-GLUCOSYLTRANSFERASE 74F2); UDP-glucose:4-aminobenzoate acylglucosyltransferase/ UDP-glucosyltransferase/ UDP-glycosyltransferase/ transferase, transferring glycosyl groups / transferase, transferring hexosyl groups	-	-	-	-	-	GO:0003824//catalytic activity;GO:0016740//transferase activity;GO:0003674//molecular_function	GO:0008152//metabolic process;GO:0008150//biological_process
Bra000330	6.45	2.68	4.21	0.57	0.18	0.53	0.08	0.22	0	0.91	0.89	4.18	0.57	0.22	0.08	0.14	0	0.19	-	AT2G43820 (E=4e-213) GT, UGT74F2 | UGT74F2 (UDP-GLUCOSYLTRANSFERASE 74F2); UDP-glucose:4-aminobenzoate acylglucosyltransferase/ UDP-glucosyltransferase/ UDP-glycosyltransferase/ transferase, transferring glycosyl groups / transferase, transferring hexosyl groups	-	-	-	-	-	GO:0003674//molecular_function;GO:0003824//catalytic activity;GO:0016740//transferase activity	GO:0008150//biological_process;GO:0008152//metabolic process
Bra000331	0	0	0	0.36	0	0	0.26	0	0	0	0	0	0	0	0	0	0	0	-	AT2G43860 (E=4e-191) | polygalacturonase, putative / pectinase, putative	Metabolism	Carbohydrate metabolism	ko00500//Starch and sucrose metabolism;ko00040//Pentose and glucuronate interconversions	K01184	GO:0005575//cellular_component;GO:0005576//extracellular region	GO:0003824//catalytic activity;GO:0016787//hydrolase activity;GO:0003674//molecular_function	GO:0071704//organic substance metabolic process;GO:0016043//cellular component organization;GO:0044238//primary metabolic process;GO:0071840//cellular component organization or biogenesis;GO:0009987//cellular process;GO:0005975//carbohydrate metabolic process;GO:0008152//metabolic process;GO:0008150//biological_process
Bra000332	0	0	0.21	2.46	2.54	2.84	0.09	0.26	0.72	0	0.92	0.08	7.51	6	15.62	0	0.1	0.11	-	AT2G43870 (E=1e-209) | polygalacturonase, putative / pectinase, putative	Metabolism	Carbohydrate metabolism	ko00500//Starch and sucrose metabolism;ko00040//Pentose and glucuronate interconversions	K01184	GO:0005575//cellular_component;GO:0005576//extracellular region	GO:0003824//catalytic activity;GO:0016787//hydrolase activity;GO:0003674//molecular_function	GO:0009987//cellular process;GO:0044238//primary metabolic process;GO:0005975//carbohydrate metabolic process;GO:0016043//cellular component organization;GO:0071704//organic substance metabolic process;GO:0008152//metabolic process;GO:0071840//cellular component organization or biogenesis;GO:0008150//biological_process
Bra000333	0.06	0.03	0.06	0.03	0.03	0.03	0	0	0	0	0	0.1	0	0.03	0.03	0	0	0	-	AT2G43900 (E=0.0) | inositol or phosphatidylinositol phosphatase/ inositol-polyphosphate 5-phosphatase	-	-	-	-	-	GO:0003674//molecular_function;GO:0005488//binding;GO:0005515//protein binding	GO:0008150//biological_process;GO:0006629//lipid metabolic process;GO:0044238//primary metabolic process;GO:0008152//metabolic process;GO:0044699//single-organism process;GO:0044710//single-organism metabolic process;GO:0009987//cellular process;GO:0071704//organic substance metabolic process
Bra000334	11.07	8.27	10.94	8.28	10	8.51	1.27	0.71	1.42	7.27	10.84	11.88	7.71	7.85	7.08	0.77	0	0.89	-	-	-	-	-	-	-	-	-
Bra000335	35.1	40.57	40.16	16.32	16.57	29.23	10.03	7.42	11.4	39.01	40.56	25.86	30.61	42.81	19.82	10.85	9.32	5.26	-	-	-	-	-	-	-	-	-
Bra000336	14.23	17.16	16	13.88	20.44	14.69	5.61	6.04	6.31	12.87	15.74	17.48	11.48	11.87	17.77	4.86	5.89	3.74	-	AT5G34930 (E=4e-132) | arogenate dehydrogenase	Metabolism	Amino acid metabolism;Global and Overview	ko01230//Biosynthesis of amino acids;ko00400//Phenylalanine, tyrosine and tryptophan biosynthesis	K15227	-	GO:0003674//molecular_function;GO:0003824//catalytic activity	GO:0008150//biological_process;GO:0009987//cellular process;GO:0009056//catabolic process;GO:0008152//metabolic process;GO:0009058//biosynthetic process
Bra000337	0.17	0	0	0	0.2	0	10.01	2.25	8.84	0.2	0.21	0	0.21	0	0	10.93	12.08	7.02	-	-	-	-	-	-	-	-	-
Bra000338	4.99	5.76	7.31	13.17	7.96	12.97	3.91	3.92	2.52	6.34	10.15	8.08	16.01	17.39	18.29	3.48	4.98	4.18	-	AT2G44040 (E=2e-173) | dihydrodipicolinate reductase family protein	Metabolism	Amino acid metabolism;Global and Overview;Biosynthesis of other secondary metabolites	ko01230//Biosynthesis of amino acids;ko00300//Lysine biosynthesis;ko00261//Monobactam biosynthesis	K00215	GO:0043227//membrane-bounded organelle;GO:0005622//intracellular;GO:0005575//cellular_component;GO:0044424//intracellular part;GO:0043229//intracellular organelle;GO:0009536//plastid;GO:0005623//cell;GO:0044464//cell part;GO:0043226//organelle;GO:0005737//cytoplasm;GO:0044444//cytoplasmic part;GO:0043231//intracellular membrane-bounded organelle	GO:1901265//nucleoside phosphate binding;GO:0036094//small molecule binding;GO:0003674//molecular_function;GO:1901363//heterocyclic compound binding;GO:0000166//nucleotide binding;GO:0003824//catalytic activity;GO:0005488//binding;GO:0097159//organic cyclic compound binding	GO:0009058//biosynthetic process;GO:0008152//metabolic process;GO:0008150//biological_process;GO:0009987//cellular process
Bra000339	31.44	37.21	35.17	39.34	39.03	31.72	8.22	5.58	7.5	44.14	35.86	46.5	39.64	39.7	43.37	6.4	7.22	6.7	-	AT2G44060 (E=9e-153) | late embryogenesis abundant family protein / LEA family protein	-	-	-	-	GO:0044464//cell part;GO:1990904//ribonucleoprotein complex;GO:0044444//cytoplasmic part;GO:0032991//macromolecular complex;GO:0005623//cell;GO:0043226//organelle;GO:0030529//intracellular ribonucleoprotein complex;GO:0005840//ribosome;GO:0043232//intracellular non-membrane-bounded organelle;GO:0005737//cytoplasm;GO:0005622//intracellular;GO:0043229//intracellular organelle;GO:0044424//intracellu…	GO:0016740//transferase activity;GO:0003674//molecular_function;GO:0005198//structural molecule activity;GO:0003824//catalytic activity	GO:0043603//cellular amide metabolic process;GO:0006412//translation;GO:0009628//response to abiotic stimulus;GO:0044237//cellular metabolic process;GO:1901564//organonitrogen compound metabolic process;GO:0043170//macromolecule metabolic process;GO:0050896//response to stimulus;GO:0043604//amide biosynthetic process;GO:0006807//nitrogen compound metabolic process;GO:1901576//organic substance bi…
Bra000340	0.53	0	0.6	0	0	0	1.82	0.73	1.74	0	0.32	0	0	0.24	0	0	0	0	-	-	-	-	-	-	-	-	-
Bra000341	2.95	1.84	2.09	4.63	1.24	1.57	1.64	0.85	1.01	2.29	1.57	2.07	2.6	2.55	0.72	0.79	1.31	1.9	-	-	-	-	-	-	-	-	-
Bra000342	80.54	108.32	83.02	49.63	71.58	60.46	14.2	18.02	17.7	54.23	47.04	58.12	38.52	42.05	40.9	12	15.81	14	-	AT2G44130 (E=1e-156) | kelch repeat-containing F-box family protein	-	-	-	-	-	GO:0005488//binding;GO:0005515//protein binding;GO:0003674//molecular_function	-
Bra000343	1.1	0.44	0.11	0.2	0	0.38	0	0.09	0	0.11	0	0	0	0	0	0	0	0	-	AT2G44150 (E=4e-151) ASHH3, SDG7 | ASHH3 (HISTONE-LYSINE N-METHYLTRANSFERASE ASHH3); histone-lysine N-methyltransferase	Metabolism	Amino acid metabolism	ko00310//Lysine degradation	K11423	GO:0043227//membrane-bounded organelle;GO:0005575//cellular_component;GO:0044424//intracellular part;GO:0043229//intracellular organelle;GO:0005634//nucleus;GO:0043231//intracellular membrane-bounded organelle;GO:0044464//cell part;GO:0005623//cell;GO:0005622//intracellular;GO:0043226//organelle	GO:0005515//protein binding;GO:0003824//catalytic activity;GO:0003674//molecular_function;GO:0005488//binding;GO:0016740//transferase activity	GO:0043412//macromolecule modification;GO:0008152//metabolic process;GO:0044238//primary metabolic process;GO:0071704//organic substance metabolic process;GO:0044267//cellular protein metabolic process;GO:0016043//cellular component organization;GO:0036211//protein modification process;GO:0044260//cellular macromolecule metabolic process;GO:0019538//protein metabolic process;GO:0044237//cellular …
Bra000344	1.4	0.91	0.09	0	0	0.54	0.24	0.38	0.09	0.74	0.1	0.07	0.19	0.15	0	0.07	0	0.19	MAP2A	AT2G44180 (E=5e-206) MAP2A | MAP2A (METHIONINE AMINOPEPTIDASE 2A); aminopeptidase/ metalloexopeptidase	-	-	-	-	GO:0005622//intracellular;GO:0005575//cellular_component;GO:0005623//cell;GO:0044424//intracellular part;GO:0005737//cytoplasm;GO:0044464//cell part	GO:0003674//molecular_function;GO:0005488//binding;GO:0003824//catalytic activity;GO:0016787//hydrolase activity	GO:0019538//protein metabolic process;GO:0036211//protein modification process;GO:0009605//response to external stimulus;GO:0071704//organic substance metabolic process;GO:0006464//cellular protein modification process;GO:0008152//metabolic process;GO:0009607//response to biotic stimulus;GO:0044237//cellular metabolic process;GO:0043412//macromolecule modification;GO:0044267//cellular protein met…
Bra000345	0.18	0.2	0.21	0	0.21	0.61	0	0.08	0	0.1	0.23	0	0.22	0.26	0.27	0	0	0	-	-	-	-	-	-	-	-	-
Bra000346	15.92	23.48	12.63	13.35	14.96	14.88	6.69	7.44	9.27	19.37	13.18	9.32	15.41	18.45	11.02	13.94	8.4	8.43	-	-	-	-	-	-	-	-	-
Bra000347	8.7	6.17	6.22	2.36	1.08	5.1	2.93	1.68	1.34	10.02	8.71	3.61	3.58	5.31	1.8	3.58	4.16	4.2	-	-	-	-	-	-	-	-	-
Bra000348	0	0	0.11	0.05	0	0.09	1.86	1.73	2.49	0	0	0.08	0.22	0.09	0	0.4	1.29	0.81	-	-	-	-	-	-	-	-	-
Bra000349	45.43	41.89	44.6	72.7	95.18	77.19	64.03	79.61	58.69	36.39	34.68	47.75	54.89	40.81	83.31	87.74	92.75	97.38	-	AT2G44310 (E=1e-067) | calcium-binding EF hand family protein	-	-	-	-	GO:0005623//cell;GO:0044424//intracellular part;GO:0005622//intracellular;GO:0005575//cellular_component;GO:0005829//cytosol;GO:0044444//cytoplasmic part;GO:0005737//cytoplasm;GO:0044464//cell part	GO:0003674//molecular_function;GO:0005488//binding	-
Bra000350	0.2	0.68	0.23	0	0	0	0	0	0	0	0	0.18	0	0	0	0	0	0	-	AT2G44330 (E=4e-055) | zinc finger (C3HC4-type RING finger) family protein	-	-	-	-	-	GO:0005515//protein binding;GO:0003674//molecular_function;GO:0005488//binding;GO:0003824//catalytic activity;GO:0016740//transferase activity	GO:0008152//metabolic process;GO:0044237//cellular metabolic process;GO:0008150//biological_process;GO:0043170//macromolecule metabolic process;GO:0019538//protein metabolic process;GO:0071704//organic substance metabolic process;GO:0044260//cellular macromolecule metabolic process;GO:0009987//cellular process;GO:0006464//cellular protein modification process;GO:0043412//macromolecule modificatio…
Bra000351	80.99	77.25	82.85	55.25	38.76	52.3	32.36	41.49	29.64	80.02	85.28	78.9	62.59	55.25	51.86	39.81	38.69	37.38	-	AT2G44350 (E=9e-234) ATCS, CSY4 | ATCS; ATP binding / ATP citrate synthase/ citrate (SI)-synthase	Metabolism	Global and Overview;Carbohydrate metabolism	ko01200//Carbon metabolism;ko01230//Biosynthesis of amino acids;ko01210//2-Oxocarboxylic acid metabolism;ko00630//Glyoxylate and dicarboxylate metabolism;ko00020//Citrate cycle (TCA cycle)	K01647	-	GO:0016740//transferase activity;GO:0003824//catalytic activity;GO:0003674//molecular_function	GO:0008152//metabolic process;GO:0006091//generation of precursor metabolites and energy;GO:0044238//primary metabolic process;GO:0071704//organic substance metabolic process;GO:0044237//cellular metabolic process;GO:0009987//cellular process;GO:0008150//biological_process;GO:0005975//carbohydrate metabolic process
Bra000352	1.49	0.99	0.17	0	0.17	0.14	0.3	0.27	0.33	0.17	0.18	0.77	0	0	0	0	0.15	0.34	-	-	-	-	-	-	-	-	-
Bra000353	10.64	8.54	7.73	5.35	2.54	7.67	3.31	1.63	2.18	6.47	6.24	2.88	5.37	9.02	2.08	2.69	2.01	1.72	-	-	-	-	-	-	-	-	-
Bra000354	0.15	0	0.26	0	0	0.07	0	0	0	0	0	0	0	0	0	0	0	0	AtGH9B12	AT2G44570 (E=4e-216) AtGH9B12 | AtGH9B12 (Arabidopsis thaliana glycosyl hydrolase 9B12); catalytic/ hydrolase, hydrolyzing O-glycosyl compounds	-	-	-	-	-	GO:0016787//hydrolase activity;GO:0003674//molecular_function;GO:0003824//catalytic activity	GO:0008152//metabolic process;GO:0009987//cellular process;GO:0071704//organic substance metabolic process;GO:0009056//catabolic process;GO:0008150//biological_process;GO:0044238//primary metabolic process;GO:0005975//carbohydrate metabolic process
Bra000355	34.21	36.94	31.9	20.94	12.32	32.47	16.49	6.07	11.28	27.25	22.67	12.14	19.18	35.47	10.58	10.87	7.42	7.98	-	AT2G44610 (E=9e-112) RAB6, ATRABH1B, ATRAB6A, RAB6A | RAB6A; GTP binding / protein binding	-	-	-	-	-	GO:0003674//molecular_function;GO:0036094//small molecule binding;GO:0000166//nucleotide binding;GO:0097159//organic cyclic compound binding;GO:1901265//nucleoside phosphate binding;GO:0005488//binding;GO:1901363//heterocyclic compound binding	GO:0050789//regulation of biological process;GO:0065007//biological regulation;GO:0007154//cell communication;GO:0008150//biological_process;GO:0051234//establishment of localization;GO:0044699//single-organism process;GO:0051716//cellular response to stimulus;GO:0006810//transport;GO:0050896//response to stimulus;GO:0050794//regulation of cellular process;GO:0044763//single-organism cellular pro…
Bra000356	45.29	46.52	46.93	46.73	42.56	41.64	20.77	16.83	16.85	28.79	27.08	31.58	34.9	49.89	33.31	15.7	11.6	11.72	-	AT2G44620 (E=2e-054) MTACP-1, MTACP1 | MTACP-1 (MITOCHONDRIAL ACYL CARRIER PROTEIN 1); acyl carrier/ cofactor binding / phosphopantetheine binding	Metabolism	Energy metabolism	ko00190//Oxidative phosphorylation	K03955	-	-	GO:0044699//single-organism process;GO:0044238//primary metabolic process;GO:0009058//biosynthetic process;GO:0008150//biological_process;GO:0009987//cellular process;GO:0044710//single-organism metabolic process;GO:0071704//organic substance metabolic process;GO:0008152//metabolic process;GO:0006629//lipid metabolic process
Bra000357	2.44	3.57	3.65	4.9	5.04	3.64	2.95	3.61	2.68	3.99	1.92	4.07	4.15	5.37	4.48	3.5	2.4	4.06	-	-	-	-	-	-	-	-	-
Bra000358	9.17	19.05	9.96	10.75	5.16	5.77	8.32	3.87	7.57	9.06	9.79	5.27	9.88	10.59	4.13	8.19	10.5	5.27	-	-	-	-	-	-	-	-	-
Bra000359	38.93	41.08	39.06	55.9	68.56	54.9	19	17.54	15.21	42.46	45.25	49.82	46.67	45.45	53.89	10.49	13.25	9.06	-	AT2G44680 (E=5e-125) CKB4 | CKB4 (CASEIN KINASE II BETA SUBUNIT 4); protein serine/threonine kinase	Genetic Information Processing;Organismal Systems	Environmental adaptation;Translation	ko03008//Ribosome biogenesis in eukaryotes;ko04712//Circadian rhythm - plant	K03115	GO:0005623//cell;GO:0005575//cellular_component;GO:0005622//intracellular;GO:0044464//cell part	GO:0003674//molecular_function;GO:0030234//enzyme regulator activity;GO:0098772//molecular function regulator	GO:0043170//macromolecule metabolic process;GO:0043412//macromolecule modification;GO:0071704//organic substance metabolic process;GO:0044260//cellular macromolecule metabolic process;GO:0044238//primary metabolic process;GO:0044237//cellular metabolic process;GO:0008150//biological_process;GO:0008152//metabolic process;GO:0009987//cellular process;GO:0036211//protein modification process;GO:0019…
Bra000360	26.54	30.18	30.43	38.21	44.99	33.89	12.47	9.73	11.76	30.53	31.38	36.49	34.41	27.9	37.77	8.28	8.59	9.46	-	AT2G44730 (E=8e-099) | transcription factor	-	-	-	-	-	GO:0044877//macromolecular complex binding;GO:0003674//molecular_function;GO:0003682//chromatin binding;GO:0005488//binding	-
Bra000361	1.45	2.61	3.91	2.19	0.61	0.69	0.36	0.17	0.2	2.25	1.55	0.47	1.07	0.67	0.54	0.31	0.18	0.21	-	AT2G44740 (E=1e-080) CYCP4;1 | CYCP4;1 (cyclin p4;1); cyclin-dependent protein kinase	-	-	-	-	-	GO:0005488//binding;GO:0005515//protein binding;GO:0003674//molecular_function	GO:0007049//cell cycle;GO:0008150//biological_process;GO:0044763//single-organism cellular process;GO:0044237//cellular metabolic process;GO:0006464//cellular protein modification process;GO:0044238//primary metabolic process;GO:0071704//organic substance metabolic process;GO:0044267//cellular protein metabolic process;GO:0009987//cellular process;GO:0008152//metabolic process;GO:0044699//single-…
Bra000362	0	0	0	0	0	0	0	0	0	0	0	0	0	0	0	0	0	0	-	AT2G44745 (E=1e-084) | WRKY family transcription factor	-	-	-	-	-	GO:0001071//nucleic acid binding transcription factor activity;GO:0003677//DNA binding;GO:0003674//molecular_function;GO:0097159//organic cyclic compound binding;GO:1901363//heterocyclic compound binding;GO:0003700//transcription factor activity, sequence-specific DNA binding;GO:0005488//binding;GO:0003676//nucleic acid binding	GO:0046483//heterocycle metabolic process;GO:0044237//cellular metabolic process;GO:1901360//organic cyclic compound metabolic process;GO:0008150//biological_process;GO:0009987//cellular process;GO:0006139//nucleobase-containing compound metabolic process;GO:0006807//nitrogen compound metabolic process;GO:0006725//cellular aromatic compound metabolic process;GO:0044238//primary metabolic process;…
Bra000363	0	0	0.32	0	0	0	0.14	0	0	0.32	1.03	0.12	0	0.13	0	0.12	0	0	-	AT2G44770 (E=2e-106) | phagocytosis and cell motility protein ELMO1-related	-	-	-	-	GO:0005622//intracellular;GO:0043232//intracellular non-membrane-bounded organelle;GO:0044464//cell part;GO:0005856//cytoskeleton;GO:0005623//cell;GO:0005575//cellular_component;GO:0043229//intracellular organelle;GO:0043226//organelle;GO:0043228//non-membrane-bounded organelle;GO:0044424//intracellular part	-	GO:0051179//localization;GO:0006810//transport;GO:0008150//biological_process;GO:0051234//establishment of localization
Bra000364	125.37	203.29	162.92	121.9	234.81	91.12	1.1	1.53	0.41	179.8	141.89	225.3	76.39	47.91	76.07	0.79	2.07	1.06	-	AT2G44790 (E=2e-032) UCC2 | UCC2 (UCLACYANIN 2); copper ion binding / electron carrier	-	-	-	-	-	GO:0005488//binding;GO:0003674//molecular_function	-
Bra000365	50.76	68.25	64.77	59.46	95.89	55.28	18.16	15.72	16.72	56.59	59.67	71.65	73.15	60.73	68.67	16.59	22.54	18.95	-	-	-	-	-	-	-	-	-
Bra000366	0.91	2.46	5.48	1.44	3.09	1.85	0.39	0.24	0.14	4.42	4.78	3.38	1.99	1.09	2.31	0	0.13	0	-	AT2G44940 (E=2e-076) | AP2 domain-containing transcription factor TINY, putative	-	-	-	-	GO:0044464//cell part;GO:0005623//cell;GO:0043226//organelle;GO:0043229//intracellular organelle;GO:0005634//nucleus;GO:0043227//membrane-bounded organelle;GO:0005575//cellular_component;GO:0043231//intracellular membrane-bounded organelle;GO:0044424//intracellular part;GO:0005622//intracellular	GO:0003677//DNA binding;GO:0003676//nucleic acid binding;GO:1901363//heterocyclic compound binding;GO:0003700//transcription factor activity, sequence-specific DNA binding;GO:0097159//organic cyclic compound binding;GO:0005488//binding;GO:0001071//nucleic acid binding transcription factor activity;GO:0003674//molecular_function	GO:0006807//nitrogen compound metabolic process;GO:0046483//heterocycle metabolic process;GO:0071704//organic substance metabolic process;GO:0008152//metabolic process;GO:1901360//organic cyclic compound metabolic process;GO:0009987//cellular process;GO:0006725//cellular aromatic compound metabolic process;GO:0009058//biosynthetic process;GO:0044237//cellular metabolic process;GO:0006139//nucleob…
Bra000367	30.05	26.8	11.93	11.89	11.55	25.21	5.2	4.23	4.34	26.43	8.66	11.8	11.59	23.45	10.73	9.02	3.21	4.83	-	-	-	-	-	-	-	-	-
Bra000368	9.62	11.14	11.9	14.5	13.79	11.98	3.46	1.21	1.44	8.89	9.07	17.73	12.33	14.14	18.48	3	2.67	2.01	-	AT2G45070 (E=5e-019) SEC61 BETA | SEC61 BETA; protein transporter	Genetic Information Processing;Cellular Processes	Transport and catabolism;Folding, sorting and degradation	ko04141//Protein processing in endoplasmic reticulum;ko04145//Phagosome;ko03060//Protein export	K09481	GO:0044464//cell part;GO:0005623//cell;GO:0044444//cytoplasmic part;GO:0043226//organelle;GO:0044424//intracellular part;GO:0043229//intracellular organelle;GO:0016020//membrane;GO:0005737//cytoplasm;GO:0012505//endomembrane system;GO:0043227//membrane-bounded organelle;GO:0043231//intracellular membrane-bounded organelle;GO:0005783//endoplasmic reticulum;GO:0005575//cellular_component;GO:0005622…	-	GO:0051179//localization;GO:0008150//biological_process;GO:0051234//establishment of localization;GO:0006810//transport
Bra000369	3.23	1.61	0.18	0	0	0.46	0	0	0.53	0	0	0	0	0.15	0	0.42	0.16	0	-	AT2G45080 (E=2e-117) cycp3;1 | cycp3;1 (cyclin p3;1); cyclin-dependent protein kinase	-	-	-	-	-	GO:0003674//molecular_function;GO:0005488//binding;GO:0005515//protein binding	GO:0044699//single-organism process;GO:0009987//cellular process;GO:0006464//cellular protein modification process;GO:0008150//biological_process;GO:0044237//cellular metabolic process;GO:0044763//single-organism cellular process;GO:0044238//primary metabolic process;GO:0007049//cell cycle;GO:0019538//protein metabolic process;GO:0008152//metabolic process;GO:0044260//cellular macromolecule metab…
Bra000370	0.84	0	0	0	0	0	0	0	0	0	0	0	0	0	0	0	0	0	-	AT2G45110 (E=8e-114) ATEXPB4, EXPB4, ATHEXP BETA 1.1 | ATEXPB4 (ARABIDOPSIS THALIANA EXPANSIN B4)	-	-	-	-	GO:0005575//cellular_component;GO:0005576//extracellular region	-	GO:0008150//biological_process;GO:0000003//reproduction
Bra000371	5.6	6.53	8.91	6.86	3.26	7.98	4.47	4.47	3.52	8.59	9.29	6.27	9.7	12.34	7.24	6.15	5.25	5.59	-	AT2G40360 (E=0.0) | transducin family protein / WD-40 repeat family protein	-	-	-	-	GO:0031974//membrane-enclosed lumen;GO:0005622//intracellular;GO:0005634//nucleus;GO:0043226//organelle;GO:0043227//membrane-bounded organelle;GO:0005575//cellular_component;GO:0043228//non-membrane-bounded organelle;GO:0044464//cell part;GO:0044422//organelle part;GO:0043229//intracellular organelle;GO:0005623//cell;GO:0043232//intracellular non-membrane-bounded organelle;GO:0044446//intracellul…	GO:0005488//binding;GO:0005515//protein binding;GO:0003674//molecular_function	GO:0044238//primary metabolic process;GO:0008152//metabolic process;GO:0006139//nucleobase-containing compound metabolic process;GO:0009987//cellular process;GO:0019538//protein metabolic process;GO:1901360//organic cyclic compound metabolic process;GO:0044237//cellular metabolic process;GO:0008150//biological_process;GO:0006725//cellular aromatic compound metabolic process;GO:0034641//cellular n…
Bra000372	1.05	0.78	0	0.23	0	0.44	0.35	0.54	1.29	0.4	0.28	0.2	0.27	0.65	0.11	1.3	1.07	0.54	-	AT2G45120 (E=8e-095) | zinc finger (C2H2 type) family protein	-	-	-	-	-	GO:0003674//molecular_function;GO:0005488//binding;GO:0003676//nucleic acid binding;GO:0097159//organic cyclic compound binding;GO:1901363//heterocyclic compound binding	-
Bra000373	0	0	0	0	0	0	0.15	0	0	0	0	0	0.17	0	0	0	0	0	-	AT2G45130 (E=1e-108) ATSPX3, SPX3 | SPX3 (SPX DOMAIN GENE 3)	-	-	-	-	-	-	GO:0044699//single-organism process;GO:0006950//response to stress;GO:0050896//response to stimulus;GO:0009987//cellular process;GO:0009991//response to extracellular stimulus;GO:0044763//single-organism cellular process;GO:0009605//response to external stimulus;GO:0007154//cell communication;GO:0008150//biological_process
Bra000374	10.38	8.32	9.56	13.14	14.4	10.29	20.88	21.1	16.35	9.32	9.86	10.04	11.12	12.61	15.5	21.2	17.86	18.51	CDS4	AT2G45150 (E=4e-161) | phosphatidate cytidylyltransferase family protein	-	-	-	-	GO:0043226//organelle;GO:0005622//intracellular;GO:0044464//cell part;GO:0043227//membrane-bounded organelle;GO:0044424//intracellular part;GO:0005575//cellular_component;GO:0043231//intracellular membrane-bounded organelle;GO:0009536//plastid;GO:0005737//cytoplasm;GO:0044444//cytoplasmic part;GO:0043229//intracellular organelle;GO:0005623//cell;GO:0016020//membrane	GO:0003824//catalytic activity;GO:0016740//transferase activity;GO:0003674//molecular_function;GO:0005198//structural molecule activity	GO:0009058//biosynthetic process;GO:0008150//biological_process;GO:0016043//cellular component organization;GO:0044237//cellular metabolic process;GO:0009987//cellular process;GO:0044710//single-organism metabolic process;GO:0044238//primary metabolic process;GO:0006629//lipid metabolic process;GO:0071840//cellular component organization or biogenesis;GO:0015979//photosynthesis;GO:0006091//genera…
Bra000375	4.6	5.22	4.94	5.1	6.05	4.68	6.38	6.53	7.56	4.45	6.19	7.37	5.47	5.13	4.28	7.43	12.27	10.9	-	AT2G45160 (E=8e-236) | scarecrow transcription factor family protein	-	-	-	-	-	-	GO:0006725//cellular aromatic compound metabolic process;GO:0044238//primary metabolic process;GO:0046483//heterocycle metabolic process;GO:1901360//organic cyclic compound metabolic process;GO:0006139//nucleobase-containing compound metabolic process;GO:0008150//biological_process;GO:0009987//cellular process;GO:0071704//organic substance metabolic process;GO:0006807//nitrogen compound metabolic…
Bra000376	5.02	8.17	1.34	0.59	0.66	5.57	9.05	4.89	8.12	9.33	1.44	1.02	1.04	6.27	0.58	13.16	0.9	0.34	-	AT2G45170 (E=1e-062) ATATG8E, ATG8E | AtATG8e; microtubule binding	Cellular Processes	Transport and catabolism	ko04140//Regulation of autophagy	K08341	-	-	GO:0008150//biological_process;GO:0009987//cellular process
Bra000377	2.47	1.83	0.31	0	0	1.04	9.52	5.31	7.27	0	0.34	0	0.32	0	0	0	1.68	0.63	-	AT2G45180 (E=3e-041) | protease inhibitor/seed storage/lipid transfer protein (LTP) family protein	-	-	-	-	GO:0005623//cell;GO:0043227//membrane-bounded organelle;GO:0009536//plastid;GO:0009579//thylakoid;GO:0043226//organelle;GO:0044464//cell part;GO:0016020//membrane;GO:0005737//cytoplasm;GO:0044444//cytoplasmic part;GO:0043229//intracellular organelle;GO:0005575//cellular_component;GO:0044424//intracellular part;GO:0043231//intracellular membrane-bounded organelle;GO:0005622//intracellular	-	GO:0044699//single-organism process;GO:0044707//single-multicellular organism process;GO:0044710//single-organism metabolic process;GO:0044238//primary metabolic process;GO:0071704//organic substance metabolic process;GO:0009987//cellular process;GO:0007275//multicellular organism development;GO:0032501//multicellular organismal process;GO:0006629//lipid metabolic process;GO:0044767//single-organ…
Bra000378	0	0.53	2	5.16	4.7	9.86	10.8	3.99	13.97	0.91	0.39	1.11	7.74	12.47	8.36	5.51	10.13	6.27	-	AT2G45190 (E=3e-100) AFO, FIL, YAB1 | AFO (ABNORMAL FLORAL ORGANS); protein binding / transcription factor/ transcription regulator	-	-	-	-	-	-	GO:0044699//single-organism process;GO:0044767//single-organism developmental process;GO:0007275//multicellular organism development;GO:0032501//multicellular organismal process;GO:0032502//developmental process;GO:0044707//single-multicellular organism process;GO:0008150//biological_process
Bra000379	9.58	11.46	9.46	9.78	12.35	10.5	2.6	2.27	4.76	11.16	6.97	7.2	8.71	12.13	10.78	3.97	3.77	3.37	-	AT2G45200 (E=8e-115) GOS12, ATGOS12 | GOS12 (GOLGI SNARE 12); SNARE binding	Genetic Information Processing	Folding, sorting and degradation	ko04130//SNARE interactions in vesicular transport	K08495	GO:0005623//cell;GO:0005737//cytoplasm;GO:0005575//cellular_component;GO:0005794//Golgi apparatus;GO:0043229//intracellular organelle;GO:0016020//membrane;GO:0043231//intracellular membrane-bounded organelle;GO:0043226//organelle;GO:0044444//cytoplasmic part;GO:0012505//endomembrane system;GO:0043227//membrane-bounded organelle;GO:0044424//intracellular part;GO:0005622//intracellular;GO:0044464//…	-	GO:0008150//biological_process;GO:0051179//localization;GO:0006810//transport;GO:0051234//establishment of localization
Bra000380	0	0	0	0.9	0.25	0.21	1.11	0.62	0.74	0.76	0	0.19	0	0	0	0.96	0	0.77	-	AT2G45210 (E=4e-057) | auxin-responsive protein-related	Environmental Information Processing	Signal transduction	ko04075//Plant hormone signal transduction	K14488	-	-	GO:0009719//response to endogenous stimulus;GO:0044699//single-organism process;GO:0044767//single-organism developmental process;GO:0044707//single-multicellular organism process;GO:0007275//multicellular organism development;GO:0032501//multicellular organismal process;GO:0050896//response to stimulus;GO:0008150//biological_process;GO:0032502//developmental process
Bra000381	0	0	0	0	0	0	0	0	0	0	0	0	0	0	0	0	0	0	-	-	-	-	-	-	-	-	-
Bra000382	0.71	0	0.08	0.36	0.8	0.47	35.63	32.08	24.48	0	0.43	0.18	0.58	0.46	0.35	12.55	36.87	20.64	-	AT2G45220 (E=1e-274) | pectinesterase family protein	Metabolism	Carbohydrate metabolism	ko00500//Starch and sucrose metabolism;ko00040//Pentose and glucuronate interconversions	K01051	GO:0030312//external encapsulating structure;GO:0044464//cell part;GO:0005618//cell wall;GO:0005623//cell;GO:0005575//cellular_component;GO:0071944//cell periphery	GO:0030234//enzyme regulator activity;GO:0098772//molecular function regulator;GO:0003824//catalytic activity;GO:0016787//hydrolase activity;GO:0003674//molecular_function	GO:0009987//cellular process;GO:0016043//cellular component organization;GO:0044238//primary metabolic process;GO:0008152//metabolic process;GO:0009056//catabolic process;GO:0008150//biological_process;GO:0071840//cellular component organization or biogenesis;GO:0005975//carbohydrate metabolic process;GO:0071704//organic substance metabolic process
Bra000383	15.13	17.83	16.76	23.29	16.35	20.15	4.07	2.49	4.24	15.8	18.78	17.36	19.32	19.4	17.02	3.53	4.01	4.22	-	-	-	-	-	-	-	-	-
Bra000384	42.85	35.68	42.51	55.25	36.11	72.82	29.63	23.14	25.46	34.14	40.33	40.02	48.7	44.94	43.22	23.03	30.63	24.69	-	AT2G45300 (E=4e-255) | 3-phosphoshikimate 1-carboxyvinyltransferase / 5-enolpyruvylshikimate-3-phosphate / EPSP synthase	Metabolism	Amino acid metabolism;Global and Overview	ko01230//Biosynthesis of amino acids;ko00400//Phenylalanine, tyrosine and tryptophan biosynthesis	K00800	-	GO:0016740//transferase activity;GO:0003824//catalytic activity;GO:0003674//molecular_function	GO:0008152//metabolic process;GO:0009987//cellular process;GO:0008150//biological_process;GO:0009058//biosynthetic process
Bra000385	0.17	0.09	0.19	1.09	1.78	0.39	0.58	0.92	0.92	0.19	0	0.29	0.59	0.23	0.49	0.29	0.34	0.86	GAE4	AT2G45310 (E=3e-221) GAE4 | GAE4 (UDP-D-GLUCURONATE 4-EPIMERASE 4); binding / catalytic/ coenzyme binding / racemase and epimerase, acting on carbohydrates and derivatives	Metabolism	Carbohydrate metabolism	ko00500//Starch and sucrose metabolism;ko00520//Amino sugar and nucleotide sugar metabolism	K08679	-	GO:0005488//binding;GO:0003674//molecular_function;GO:0003824//catalytic activity	GO:0005975//carbohydrate metabolic process;GO:0008150//biological_process;GO:0009987//cellular process;GO:0071704//organic substance metabolic process;GO:0044238//primary metabolic process;GO:0008152//metabolic process
Bra000386	6.78	6.09	6.03	0.92	2.37	4.07	1.27	0.84	2.22	4.97	4.36	2.21	3.55	5.59	2.34	1.97	1.31	0.95	-	-	-	-	-	-	-	-	-
Bra000387	18.23	17.43	12.38	6.38	5.15	17.37	4.53	2.22	4.95	17.04	10.78	4.43	8.78	19	4.66	3.93	2.13	3.14	-	AT4G17910 (E=3e-190) | transferase, transferring acyl groups	Metabolism	Glycan biosynthesis and metabolism	ko00563//Glycosylphosphatidylinositol(GPI)-anchor biosynthesis	K05283	GO:0043231//intracellular membrane-bounded organelle;GO:0012505//endomembrane system;GO:0005622//intracellular;GO:0044444//cytoplasmic part;GO:0005737//cytoplasm;GO:0005575//cellular_component;GO:0043229//intracellular organelle;GO:0005783//endoplasmic reticulum;GO:0005623//cell;GO:0043227//membrane-bounded organelle;GO:0044464//cell part;GO:0044424//intracellular part;GO:0043226//organelle;GO:00…	GO:0016740//transferase activity;GO:0003824//catalytic activity;GO:0003674//molecular_function	GO:0009058//biosynthetic process;GO:0044260//cellular macromolecule metabolic process;GO:0044710//single-organism metabolic process;GO:0044237//cellular metabolic process;GO:0008150//biological_process;GO:0044267//cellular protein metabolic process;GO:0009987//cellular process;GO:0019538//protein metabolic process;GO:0043412//macromolecule modification;GO:0008152//metabolic process;GO:0071704//or…
Bra000388	0	0	0	0	0	0	0	0	0.13	0	0.28	0	0	0	0	0	0	0.13	-	AT1G10270 (E=5e-052) GRP23 | GRP23 (GLUTAMINE-RICH PROTEIN23); binding	-	-	-	-	-	GO:0003674//molecular_function;GO:0005515//protein binding;GO:0005488//binding	-
Bra000389	0	0	0	0	0	0	0	0	0	0	0	0	0	0	0	0	0	0	-	-	-	-	-	-	-	-	-
Bra000390	0	0	0	0	0	0	0	0	0	0	0	0	0	0	0	0	0	0	-	AT2G45510 (E=3e-248) CYP704A2 | CYP704A2; electron carrier/ heme binding / iron ion binding / monooxygenase/ oxygen binding	-	-	-	-	-	GO:0005488//binding;GO:0003674//molecular_function;GO:0003824//catalytic activity	GO:0008150//biological_process;GO:0008152//metabolic process
Bra000391	0	0	0	0	0	0	0.07	0	0	0	0	0	0	0	0	0	0	0	-	AT2G45510 (E=2e-253) CYP704A2 | CYP704A2; electron carrier/ heme binding / iron ion binding / monooxygenase/ oxygen binding	-	-	-	-	-	GO:0003674//molecular_function;GO:0003824//catalytic activity;GO:0005488//binding	GO:0008150//biological_process;GO:0008152//metabolic process
Bra000392	0	0	0	0.42	0	0	0.28	0.13	0	0	0.17	0	0.17	0	0	0	0	0	-	AT2G45650 (E=3e-114) AGL6 | AGL6 (AGAMOUS-LIKE 6); DNA binding / transcription factor	-	-	-	-	GO:0044424//intracellular part;GO:0043226//organelle;GO:0043229//intracellular organelle;GO:0005575//cellular_component;GO:0005623//cell;GO:0005622//intracellular;GO:0005634//nucleus;GO:0044464//cell part;GO:0043227//membrane-bounded organelle;GO:0043231//intracellular membrane-bounded organelle	GO:0003677//DNA binding;GO:0003676//nucleic acid binding;GO:0001071//nucleic acid binding transcription factor activity;GO:0003674//molecular_function;GO:0003700//transcription factor activity, sequence-specific DNA binding;GO:0097159//organic cyclic compound binding;GO:0005515//protein binding;GO:0005488//binding;GO:1901363//heterocyclic compound binding	GO:0034641//cellular nitrogen compound metabolic process;GO:0009058//biosynthetic process;GO:0008150//biological_process;GO:0044238//primary metabolic process;GO:0009987//cellular process;GO:0071704//organic substance metabolic process;GO:1901360//organic cyclic compound metabolic process;GO:0044237//cellular metabolic process;GO:0006725//cellular aromatic compound metabolic process;GO:0008152//m…
Bra000393	0	0	0	0	0	0	0	0	0	0	0.41	0	0	0	0	0	0	0	-	AT2G45660 (E=6e-092) AGL20, SOC1 | AGL20 (AGAMOUS-LIKE 20); transcription factor	-	-	-	-	GO:0043226//organelle;GO:0043231//intracellular membrane-bounded organelle;GO:0044464//cell part;GO:0005622//intracellular;GO:0043229//intracellular organelle;GO:0044424//intracellular part;GO:0043227//membrane-bounded organelle;GO:0005634//nucleus;GO:0005575//cellular_component;GO:0005623//cell	GO:0003674//molecular_function;GO:0003700//transcription factor activity, sequence-specific DNA binding;GO:0097159//organic cyclic compound binding;GO:0003677//DNA binding;GO:0003676//nucleic acid binding;GO:0005488//binding;GO:1901363//heterocyclic compound binding;GO:0005515//protein binding;GO:0001071//nucleic acid binding transcription factor activity	GO:0009987//cellular process;GO:0008150//biological_process;GO:0034641//cellular nitrogen compound metabolic process;GO:0006807//nitrogen compound metabolic process;GO:0044238//primary metabolic process;GO:0009058//biosynthetic process;GO:0008152//metabolic process;GO:0071704//organic substance metabolic process;GO:1901360//organic cyclic compound metabolic process;GO:0006139//nucleobase-containi…
Bra000394	6.39	9.06	7.79	3.66	4.33	10.97	2.99	4.05	4.77	11.18	10.15	5.4	6.06	7.75	3.92	3.95	4.41	5.13	-	AT2G45670 (E=1e-252) | calcineurin B subunit-related	Metabolism	Lipid metabolism	ko00564//Glycerophospholipid metabolism;ko00565//Ether lipid metabolism	K13510	-	GO:0003674//molecular_function;GO:0005488//binding;GO:0016740//transferase activity;GO:0003824//catalytic activity	GO:0008150//biological_process;GO:0008152//metabolic process
Bra000395	1.28	0.64	0.4	2.69	1.18	0.77	0.69	0.96	2.31	1.05	1.56	1.91	0.14	0.32	0.46	1.6	1.78	1.2	-	-	-	-	-	-	-	-	-
Bra000396	5.77	4.74	2.82	1.1	0.67	5.35	2.36	1.65	2.08	6.51	2.43	0.6	2.1	4.87	0.68	3.33	1.52	2.51	-	-	-	-	-	-	-	-	-
Bra000397	17.06	22.11	19.75	9.85	4.5	15.77	11.49	10.35	15.99	11.47	7.53	4.7	12.8	21.8	5.35	19.3	3.69	14.18	-	AT2G45695 (E=8e-040) | FUNCTIONS IN: molecular_function unknown; INVOLVED IN: biological_process unknown; LOCATED IN: cellular_component unknown; CONTAINS InterPro DOMAIN/s: Ubiquitin related modifier 1 (InterPro:IPR015221), Ubiquitin-related modifier 1 (InterPro:IPR017188), Molybdopterin synthase/thiamin biosynthesis sulphur carrier, beta-grasp (InterPro:IPR016155); BEST Arabidopsis thaliana pro…	Genetic Information Processing	Folding, sorting and degradation	ko04122//Sulfur relay system	K12161	GO:0005622//intracellular;GO:0005623//cell;GO:0005575//cellular_component;GO:0005829//cytosol;GO:0044464//cell part;GO:0005737//cytoplasm;GO:0044424//intracellular part;GO:0044444//cytoplasmic part	-	GO:0006807//nitrogen compound metabolic process;GO:0044238//primary metabolic process;GO:0006139//nucleobase-containing compound metabolic process;GO:0009987//cellular process;GO:0044267//cellular protein metabolic process;GO:0044237//cellular metabolic process;GO:0071704//organic substance metabolic process;GO:0044260//cellular macromolecule metabolic process;GO:0036211//protein modification pro…
Bra000398	1.71	5.2	3.39	5.64	7.21	2.42	1.27	2.36	2.35	2.41	6.25	2.95	6.52	4.74	2.94	4.03	0	0	-	AT3G61110 (E=1e-036) ARS27A | ARS27A (ARABIDOPSIS RIBOSOMAL PROTEIN S27); structural constituent of ribosome	Genetic Information Processing	Translation	ko03010//Ribosome	K02978	GO:0043231//intracellular membrane-bounded organelle;GO:0005623//cell;GO:0016020//membrane;GO:0070013//intracellular organelle lumen;GO:0044444//cytoplasmic part;GO:0044428//nuclear part;GO:0071944//cell periphery;GO:0005840//ribosome;GO:0043232//intracellular non-membrane-bounded organelle;GO:0005730//nucleolus;GO:0044446//intracellular organelle part;GO:0044424//intracellular part;GO:0005737//c…	GO:0003674//molecular_function;GO:0005488//binding;GO:0005198//structural molecule activity	GO:0034641//cellular nitrogen compound metabolic process;GO:0046483//heterocycle metabolic process;GO:1901576//organic substance biosynthetic process;GO:0044238//primary metabolic process;GO:0006412//translation;GO:0010467//gene expression;GO:0044271//cellular nitrogen compound biosynthetic process;GO:0008150//biological_process;GO:1901566//organonitrogen compound biosynthetic process;GO:0043603/…
Bra000399	0.2	0.15	0.3	1.54	0.6	10.88	0.13	0.37	1.03	0.15	0.57	0.06	0.7	1.29	1.31	0.91	0.68	0.84	-	AT2G45720 (E=2e-196) | armadillo/beta-catenin repeat family protein	-	-	-	-	-	GO:0003674//molecular_function;GO:0005488//binding;GO:0005515//protein binding	-
Bra000400	15.21	20.42	16.97	11.13	11.64	16.87	12.68	10.49	10.83	26.04	16.24	14.63	12.53	21.62	11.54	18.65	9.09	11.3	-	AT2G45730 (E=3e-108) | eukaryotic initiation factor 3 gamma subunit family protein	-	-	-	-	GO:0005622//intracellular;GO:0005623//cell;GO:0044464//cell part;GO:0005737//cytoplasm;GO:0005575//cellular_component;GO:0044424//intracellular part	GO:1901363//heterocyclic compound binding;GO:0097159//organic cyclic compound binding;GO:0003723//RNA binding;GO:0003676//nucleic acid binding;GO:0003674//molecular_function;GO:0005488//binding;GO:0008135//translation factor activity, RNA binding	GO:0046483//heterocycle metabolic process;GO:0044271//cellular nitrogen compound biosynthetic process;GO:0008152//metabolic process;GO:0009987//cellular process;GO:0006725//cellular aromatic compound metabolic process;GO:0006139//nucleobase-containing compound metabolic process;GO:0043043//peptide biosynthetic process;GO:0044249//cellular biosynthetic process;GO:0009058//biosynthetic process;GO:0…
Bra000401	2.43	2.36	1.55	0.76	0.68	4.45	15.93	10.34	26.59	3.94	1.3	0.52	2.14	7.3	0.45	21.62	5.26	11.69	-	AT2G45740 (E=4e-120) PEX11D | PEX11D	-	-	-	-	GO:0016020//membrane;GO:0043231//intracellular membrane-bounded organelle;GO:0005623//cell;GO:0043226//organelle;GO:0044444//cytoplasmic part;GO:0043227//membrane-bounded organelle;GO:0044464//cell part;GO:0044424//intracellular part;GO:0005575//cellular_component;GO:0043229//intracellular organelle;GO:0005622//intracellular;GO:0005777//peroxisome;GO:0042579//microbody;GO:0005737//cytoplasm	-	GO:0016043//cellular component organization;GO:0008150//biological_process;GO:0071840//cellular component organization or biogenesis;GO:0009987//cellular process
Bra000402	0	0.2	0	0	0	0	0	0	0	0	0	0	0.42	0	0	0	0	0	-	AT2G45760 (E=5e-064) BAP2, BAL | BAP2 (BON ASSOCIATION PROTEIN 2)	-	-	-	-	-	GO:0005488//binding;GO:0005515//protein binding;GO:0003674//molecular_function	-
Bra000403	51.87	35.49	36.65	23.63	18.86	23.59	4.65	2.3	3.56	33.51	31.55	30.68	22.97	25.39	16.75	1.26	1.79	1.52	-	AT2G45790 (E=2e-136) ATPMM, PMM | PMM (PHOSPHOMANNOMUTASE); phosphomannomutase	Metabolism	Carbohydrate metabolism	ko00520//Amino sugar and nucleotide sugar metabolism;ko00051//Fructose and mannose metabolism	K17497	GO:0005575//cellular_component;GO:0044424//intracellular part;GO:0005622//intracellular;GO:0005623//cell;GO:0044464//cell part;GO:0005737//cytoplasm	GO:0003674//molecular_function;GO:0003824//catalytic activity	GO:0009987//cellular process;GO:0006139//nucleobase-containing compound metabolic process;GO:0008150//biological_process;GO:1901360//organic cyclic compound metabolic process;GO:0009058//biosynthetic process;GO:0044238//primary metabolic process;GO:0005975//carbohydrate metabolic process;GO:0006807//nitrogen compound metabolic process;GO:0008152//metabolic process;GO:0034641//cellular nitrogen co…
Bra000404	0	0	0	0	0	0	0	0	0	0	0.2	0	0	0	0.16	0	0	0	-	AT2G45800 (E=8e-090) | LIM domain-containing protein	-	-	-	-	-	GO:0003674//molecular_function;GO:0005488//binding	-
Bra000405	36.39	36.98	44.35	46.02	40.24	41.65	6.61	5.1	6.21	49.68	47.84	51.2	46.3	40.06	50.08	4.84	7.66	7.67	-	-	-	-	-	-	-	-	-
Bra000406	19.1	12.41	12.24	35.77	16.21	15.77	7.52	3.4	3.3	10.5	9.64	11.99	8.58	9.05	7.37	3.86	2.85	2.64	-	-	-	-	-	-	-	-	-
Bra000407	6.44	5.78	4.4	4.8	4.25	4.4	8.35	5.41	6.97	4.64	4.06	4.21	3.26	4.92	3.71	4.38	4.52	4.33	-	AT2G45950 (E=1e-103) ASK20 | ASK20 (ARABIDOPSIS SKP1-LIKE 20); protein binding / ubiquitin-protein ligase	Genetic Information Processing	Folding, sorting and degradation	ko04141//Protein processing in endoplasmic reticulum;ko04120//Ubiquitin mediated proteolysis	K03094	-	-	GO:0071704//organic substance metabolic process;GO:0009056//catabolic process;GO:0008152//metabolic process;GO:0008150//biological_process;GO:0009987//cellular process;GO:0019538//protein metabolic process;GO:0044238//primary metabolic process;GO:0043170//macromolecule metabolic process
Bra000408	8.81	11.91	12.98	10.45	16.47	10.32	3.66	4.21	2.91	11.54	9.67	8.97	10.35	10.26	13.51	3.48	3.95	5.67	-	-	-	-	-	-	-	-	-
Bra000409	38.85	37.38	35.33	28.62	28.44	37.15	19.37	18.94	21.51	37.76	32.76	26.79	31.63	38.73	26.99	20.17	19.54	17.62	-	AT2G46020 (E=0.0) CHR2, ATBRM, BRM, CHA2 | transcription regulatory protein SNF2, putative	-	-	-	-	GO:0043227//membrane-bounded organelle;GO:0043231//intracellular membrane-bounded organelle;GO:0044424//intracellular part;GO:0005623//cell;GO:0043229//intracellular organelle;GO:0005622//intracellular;GO:0005575//cellular_component;GO:0044464//cell part;GO:0043226//organelle;GO:0005634//nucleus	GO:0036094//small molecule binding;GO:0003677//DNA binding;GO:1901265//nucleoside phosphate binding;GO:0005515//protein binding;GO:0003824//catalytic activity;GO:0097159//organic cyclic compound binding;GO:0003674//molecular_function;GO:1901363//heterocyclic compound binding;GO:0016787//hydrolase activity;GO:0005488//binding;GO:0000166//nucleotide binding;GO:0003676//nucleic acid binding	GO:0009058//biosynthetic process;GO:0016043//cellular component organization;GO:0071704//organic substance metabolic process;GO:0006807//nitrogen compound metabolic process;GO:0065007//biological regulation;GO:1901360//organic cyclic compound metabolic process;GO:0044237//cellular metabolic process;GO:0009987//cellular process;GO:0006725//cellular aromatic compound metabolic process;GO:0034641//c…
Bra000410	27.8	41.7	25.83	18.82	8.04	37.74	21.01	14.21	21.9	24.19	18.61	9	12.25	38.71	6.83	10.6	7.07	7.76	-	AT2G46030 (E=4e-084) UBC6 | UBC6 (ubiquitin-conjugating enzyme 6); ubiquitin-protein ligase	Genetic Information Processing	Folding, sorting and degradation	ko04120//Ubiquitin mediated proteolysis	K10576	-	GO:0003674//molecular_function;GO:0003824//catalytic activity	-
Bra000411	0	0	0	0	0	0	0	0	0	0	0	0	0	0	0	0	0	0	-	AT2G46070 (E=2e-021) ATMPK12, MAPK12, MPK12 | MPK12 (MITOGEN-ACTIVATED PROTEIN KINASE 12); MAP kinase/ kinase	-	-	-	-	-	GO:0003674//molecular_function;GO:0097159//organic cyclic compound binding;GO:0005488//binding;GO:0016301//kinase activity;GO:0000166//nucleotide binding;GO:0016772//transferase activity, transferring phosphorus-containing groups;GO:0016740//transferase activity;GO:0003824//catalytic activity;GO:1901363//heterocyclic compound binding;GO:0036094//small molecule binding;GO:1901265//nucleoside phosp…	GO:0044237//cellular metabolic process;GO:0044260//cellular macromolecule metabolic process;GO:0044267//cellular protein metabolic process;GO:0009987//cellular process;GO:0008150//biological_process;GO:0006464//cellular protein modification process;GO:0043412//macromolecule modification;GO:0008152//metabolic process;GO:0043170//macromolecule metabolic process;GO:0071704//organic substance metabol…
Bra000412	0	0	0	0	0.14	0	0	0	0	0	0	0	0	0	0	0	0	0	-	AT1G01680 (E=5e-071) | U-box domain-containing protein	-	-	-	-	GO:0005623//cell;GO:0005575//cellular_component;GO:0005622//intracellular;GO:0044464//cell part	GO:0016740//transferase activity;GO:0003674//molecular_function;GO:0003824//catalytic activity	GO:0044237//cellular metabolic process;GO:0009987//cellular process;GO:0008152//metabolic process;GO:0008150//biological_process;GO:0043170//macromolecule metabolic process;GO:0036211//protein modification process;GO:0044260//cellular macromolecule metabolic process;GO:0071704//organic substance metabolic process;GO:0043412//macromolecule modification;GO:0006464//cellular protein modification pro…
Bra000413	21.57	17.42	17.49	16.26	10.05	16.57	22.59	10.43	8.49	13.15	11.81	9.13	12.26	18.17	9.81	11.68	7.54	10.25	-	-	-	-	-	-	-	-	-
Bra000414	0	0	0	0	0	0	0	0	0	0	0	0	0	0	0	0	0	0	-	AT2G46140 (E=6e-080) | late embryogenesis abundant protein, putative / LEA protein, putative	-	-	-	-	-	-	GO:0050896//response to stimulus;GO:0008150//biological_process;GO:0006950//response to stress;GO:0009628//response to abiotic stimulus
Bra000415	2.92	5.05	3.93	6.6	8.42	7.92	6.68	5.03	4.02	7	5.34	5.04	5.36	6.91	3.58	5.32	5.94	3.98	-	-	-	-	-	-	-	-	-
Bra000416	20.94	27.42	15.79	7.06	11.12	14.16	5.89	2.85	11.92	17.87	11.76	9.96	7.55	9.24	6.31	9.29	7.15	5.19	-	-	-	-	-	-	-	-	-
Bra000417	27.67	30.5	31.59	38.86	46.21	35.34	17.6	18.36	17.55	26.1	21.3	30.01	31.12	24.65	30.04	16.05	18.97	18.77	-	AT2G46260 (E=1e-269) | BTB/POZ domain-containing protein	-	-	-	-	-	GO:0005488//binding;GO:0005515//protein binding;GO:0003674//molecular_function	-
Bra000418	0	0	0	0	0	0.3	0	0	0	0	0	0	0	0	0	0	0	0	-	-	-	-	-	-	-	-	-
Bra000419	0	0	0.56	0	0	0.93	0	0	0	0	0	0.42	0	0.45	0	0	0	0	-	-	-	-	-	-	-	-	-
Bra000420	4.11	6.95	6.17	2.87	2.06	8.3	5.8	3.95	6.49	7.17	5.11	2.56	4.52	6.4	2.69	5.29	3.91	3.85	-	AT2G46340 (E=0.0) SPA1 | SPA1 (SUPPRESSOR OF PHYA-105 1); protein binding / signal transducer	Organismal Systems	Environmental adaptation	ko04712//Circadian rhythm - plant	K16240	-	GO:0036094//small molecule binding;GO:0003674//molecular_function;GO:1901265//nucleoside phosphate binding;GO:0016772//transferase activity, transferring phosphorus-containing groups;GO:0016301//kinase activity;GO:0005488//binding;GO:0097159//organic cyclic compound binding;GO:1901363//heterocyclic compound binding;GO:0016740//transferase activity;GO:0000166//nucleotide binding;GO:0003824//cataly…	GO:0019538//protein metabolic process;GO:0008152//metabolic process;GO:0036211//protein modification process;GO:0071704//organic substance metabolic process;GO:0009987//cellular process;GO:0043412//macromolecule modification;GO:0044238//primary metabolic process;GO:0044260//cellular macromolecule metabolic process;GO:0008150//biological_process;GO:0044237//cellular metabolic process;GO:0006464//c…
Bra000421	16.66	8.96	4.18	3.23	4.22	3.03	8.12	10.67	10.48	6.31	4.07	3.39	4.96	7.53	4.03	10.87	6.48	8.61	-	AT2G46370 (E=1e-304) JAR1, FIN219 | JAR1 (JASMONATE RESISTANT 1); ATP binding / adenylyltransferase/ catalytic/ jasmonate-amino synthetase	Environmental Information Processing	Signal transduction	ko04075//Plant hormone signal transduction	K14506	-	GO:0003674//molecular_function;GO:0003824//catalytic activity	GO:0008152//metabolic process;GO:0008150//biological_process;GO:0006950//response to stress;GO:0051716//cellular response to stimulus;GO:0044699//single-organism process;GO:0023052//signaling;GO:0050789//regulation of biological process;GO:0009607//response to biotic stimulus;GO:0007154//cell communication;GO:0050794//regulation of cellular process;GO:0009987//cellular process;GO:0044763//single-…
Bra000422	1.08	6.25	4.27	5.13	8.78	5.84	0	0.49	0.3	5.16	10.5	6.03	9.16	4.47	7.93	0.46	0	0.93	-	-	-	-	-	-	-	-	-
Bra000423	0.9	1.71	1.9	0.78	0.87	1.7	0.13	0	0	1.74	0.16	0.33	1.06	1.07	1.39	0.22	0.13	0.15	-	AT2G46400 (E=5e-104) WRKY46, ATWRKY46 | WRKY46; transcription factor	-	-	-	-	-	GO:0005488//binding;GO:1901363//heterocyclic compound binding;GO:0001071//nucleic acid binding transcription factor activity;GO:0003700//transcription factor activity, sequence-specific DNA binding;GO:0003676//nucleic acid binding;GO:0003674//molecular_function;GO:0097159//organic cyclic compound binding;GO:0003677//DNA binding	GO:0008152//metabolic process;GO:0006725//cellular aromatic compound metabolic process;GO:0008150//biological_process;GO:0071704//organic substance metabolic process;GO:0046483//heterocycle metabolic process;GO:0009058//biosynthetic process;GO:0034641//cellular nitrogen compound metabolic process;GO:0006139//nucleobase-containing compound metabolic process;GO:0044238//primary metabolic process;GO…
Bra000424	11.14	10.19	14.26	9.24	7.41	16.27	6.01	6.99	6.88	9.91	10.09	11.57	13.47	16.22	9.62	9.27	6.62	6.88	-	AT2G46470 (E=2e-163) OXA1L | OXA1L (INNER MEMBRANE PROTEIN OXA1-LIKE)	Genetic Information Processing	Folding, sorting and degradation	ko03060//Protein export	K03217	GO:0005575//cellular_component;GO:0016020//membrane	-	GO:0009987//cellular process;GO:0071840//cellular component organization or biogenesis;GO:0016043//cellular component organization;GO:0008150//biological_process
Bra000425	0	0	0	0	0	0	0	0	0	0	0	0	0	0	0	0	0	0	-	AT5G37890 (E=7e-085) | seven in absentia (SINA) protein, putative	Genetic Information Processing	Folding, sorting and degradation	ko04120//Ubiquitin mediated proteolysis	K04506	GO:0043226//organelle;GO:0005575//cellular_component;GO:0043229//intracellular organelle;GO:0005623//cell;GO:0043231//intracellular membrane-bounded organelle;GO:0044424//intracellular part;GO:0005634//nucleus;GO:0005622//intracellular;GO:0044464//cell part;GO:0043227//membrane-bounded organelle	GO:0005488//binding;GO:0016740//transferase activity;GO:0003674//molecular_function;GO:0003824//catalytic activity;GO:0005515//protein binding	GO:0036211//protein modification process;GO:0006464//cellular protein modification process;GO:0044237//cellular metabolic process;GO:0043170//macromolecule metabolic process;GO:0009987//cellular process;GO:0019538//protein metabolic process;GO:0044767//single-organism developmental process;GO:0032501//multicellular organismal process;GO:0008150//biological_process;GO:0043412//macromolecule modifi…
Bra000426	0	0	0	0	0	0	0	0	0	0	0	0	0	0	0	0	0	0	-	-	-	-	-	-	-	-	-
Bra000427	0	0	0	0	0	0	0	0	0	0	0	0	0	0	0	0	0	0	-	AT2G46500 (E=6e-176) | phosphatidylinositol 3- and 4-kinase family protein / ubiquitin family protein	-	-	-	-	-	GO:0016740//transferase activity;GO:0016772//transferase activity, transferring phosphorus-containing groups;GO:0016301//kinase activity;GO:0003824//catalytic activity;GO:0003674//molecular_function	GO:0008150//biological_process;GO:0008152//metabolic process;GO:0009987//cellular process
Bra000428	16.33	19.82	22.93	36.22	33.28	24.24	7.95	9.54	4.57	20.2	22.14	40.94	25.9	22.04	38.22	10.67	9.76	9.23	-	-	-	-	-	-	-	-	-
Bra000429	2.94	5.22	4.34	3.75	2.43	5.84	2.81	1.53	3.56	8.97	4.55	2.45	4.73	8.34	1.16	3.53	2.2	2.25	-	AT2G46590 (E=2e-156) DAG2 | DAG2 (DOF AFFECTING GERMINATION 2); DNA binding / transcription factor	-	-	-	-	-	GO:0005488//binding;GO:0003674//molecular_function;GO:1901363//heterocyclic compound binding;GO:0003676//nucleic acid binding;GO:0097159//organic cyclic compound binding;GO:0003677//DNA binding	GO:0046483//heterocycle metabolic process;GO:0006807//nitrogen compound metabolic process;GO:0071704//organic substance metabolic process;GO:0006139//nucleobase-containing compound metabolic process;GO:0009987//cellular process;GO:0044237//cellular metabolic process;GO:0044238//primary metabolic process;GO:1901360//organic cyclic compound metabolic process;GO:0006725//cellular aromatic compound m…
Bra000430	14.34	7.77	11.41	6.44	2.46	11.23	3.02	2.24	2.69	6.2	12.28	5.79	11.47	10.71	7.49	0	0.62	0	-	AT2G46600 (E=2e-058) | calcium-binding protein, putative	-	-	-	-	-	GO:0005488//binding;GO:0003674//molecular_function	-
Bra000431	0	0	0	0	0	0	0	0	0	0	0	0	0	0	0	0	0	0	-	-	-	-	-	-	-	-	-
Bra000432	0.75	1.98	0.64	1.89	1.38	1.69	0.56	0.17	0.41	0.53	1.03	1.05	1.88	1.65	1.29	0.56	0.38	0.22	-	AT3G58810 (E=1e-127) MTPA2, ATMTPA2, MTP3, ATMTP3 | MTPA2 (METAL TOLERANCE PROTEIN A2); efflux transmembrane transporter/ inorganic anion transmembrane transporter/ zinc ion transmembrane transporter	-	-	-	-	GO:0005575//cellular_component;GO:0016020//membrane	GO:0003674//molecular_function;GO:0005215//transporter activity	GO:0008150//biological_process;GO:0051234//establishment of localization;GO:0006810//transport;GO:0009987//cellular process;GO:0051179//localization
Bra000433	0.06	0.13	0	0	0	0.11	0.23	0.21	0.19	0.06	0	0	0.13	0.63	0	0.24	0.12	0.46	-	AT2G46850 (E=1e-296) | ATP binding / protein kinase/ protein tyrosine kinase	-	-	-	-	-	GO:0016301//kinase activity;GO:0097159//organic cyclic compound binding;GO:0036094//small molecule binding;GO:1901363//heterocyclic compound binding;GO:0016740//transferase activity;GO:1901265//nucleoside phosphate binding;GO:0003674//molecular_function;GO:0005488//binding;GO:0003824//catalytic activity;GO:0016772//transferase activity, transferring phosphorus-containing groups;GO:0000166//nucleo…	GO:0044260//cellular macromolecule metabolic process;GO:0036211//protein modification process;GO:0006464//cellular protein modification process;GO:0043170//macromolecule metabolic process;GO:0043412//macromolecule modification;GO:0071704//organic substance metabolic process;GO:0019538//protein metabolic process;GO:0044237//cellular metabolic process;GO:0009987//cellular process;GO:0008152//metabo…
Bra000434	0	0	0	0	0.13	0.22	0	0	0	0.13	0	0	0	0.11	0	0	0	0	-	AT2G46870 (E=1e-116) NGA1 | NGA1 (NGATHA1); transcription factor	-	-	-	-	GO:0043227//membrane-bounded organelle;GO:0005634//nucleus;GO:0005622//intracellular;GO:0043229//intracellular organelle;GO:0044464//cell part;GO:0005575//cellular_component;GO:0005623//cell;GO:0043231//intracellular membrane-bounded organelle;GO:0043226//organelle;GO:0044424//intracellular part	GO:0097159//organic cyclic compound binding;GO:0003676//nucleic acid binding;GO:0003674//molecular_function;GO:0003677//DNA binding;GO:0005488//binding;GO:1901363//heterocyclic compound binding	GO:0046483//heterocycle metabolic process;GO:0008152//metabolic process;GO:1901360//organic cyclic compound metabolic process;GO:0009058//biosynthetic process;GO:0006807//nitrogen compound metabolic process;GO:0034641//cellular nitrogen compound metabolic process;GO:0009987//cellular process;GO:0044237//cellular metabolic process;GO:0006139//nucleobase-containing compound metabolic process;GO:004…
Bra000435	0.14	0.47	0	2.13	5.09	1.07	0	0.13	0	0.16	0.17	0.12	0.33	1.04	1.8	0.24	0.14	0.49	-	-	-	-	-	-	-	-	-
Bra000436	0	0	0	0	0	0	0	0	0	0	0	0	0	0	0	0	0	0	-	AT2G46970 (E=2e-150) PIL1 | PIL1 (PHYTOCHROME INTERACTING FACTOR 3-LIKE 1); transcription factor	-	-	-	-	-	GO:0005488//binding;GO:0005515//protein binding;GO:0003674//molecular_function	-
Bra000437	0	0	0	0	0	0	0	0	0	0	0	0	0	0	0	0	0	0	-	-	-	-	-	-	-	-	-
Bra000438	0	0	0	0	0.21	0	0	0	0	0	0	0	0	0	0.06	0	0	0	-	AT2G47040 (E=3e-272) VGD1 | VGD1 (VANGUARD1); enzyme inhibitor/ pectinesterase	-	-	-	-	GO:0071944//cell periphery;GO:0044464//cell part;GO:0030312//external encapsulating structure;GO:0005623//cell;GO:0005575//cellular_component;GO:0005618//cell wall	GO:0098772//molecular function regulator;GO:0003674//molecular_function;GO:0016787//hydrolase activity;GO:0003824//catalytic activity;GO:0030234//enzyme regulator activity	GO:0008152//metabolic process;GO:0016043//cellular component organization;GO:0071840//cellular component organization or biogenesis;GO:0009056//catabolic process;GO:0044238//primary metabolic process;GO:0071704//organic substance metabolic process;GO:0009987//cellular process;GO:0005975//carbohydrate metabolic process;GO:0008150//biological_process
Bra000439	0	0	0	0	0	0	0	0	0	0	0.41	0	0	0	0	0	0	0	-	AT2G47050 (E=8e-105) | invertase/pectin methylesterase inhibitor family protein	-	-	-	-	-	GO:0016787//hydrolase activity;GO:0030234//enzyme regulator activity;GO:0003824//catalytic activity;GO:0003674//molecular_function;GO:0098772//molecular function regulator	GO:0008150//biological_process
Bra000440	0	0	0.4	0	0	0	0	0	0	0	0	0	0	0	0	0	0	0	-	AT2G47115 (E=3e-140) | unknown protein	-	-	-	-	-	GO:0003824//catalytic activity;GO:0000166//nucleotide binding;GO:0005488//binding;GO:0016301//kinase activity;GO:0016740//transferase activity;GO:0003674//molecular_function;GO:0036094//small molecule binding;GO:0097159//organic cyclic compound binding;GO:0016772//transferase activity, transferring phosphorus-containing groups;GO:1901265//nucleoside phosphate binding;GO:1901363//heterocyclic comp…	GO:0019538//protein metabolic process;GO:0009987//cellular process;GO:0044267//cellular protein metabolic process;GO:0044260//cellular macromolecule metabolic process;GO:0043170//macromolecule metabolic process;GO:0043412//macromolecule modification;GO:0036211//protein modification process;GO:0008152//metabolic process;GO:0008150//biological_process;GO:0071704//organic substance metabolic process…
Bra000441	0	0	0	0	1.64	0.38	0	0	0.15	0	0	0	0	0	0	0	0.13	0	-	AT2G47130 (E=3e-115) | short-chain dehydrogenase/reductase (SDR) family protein	-	-	-	-	-	GO:0003674//molecular_function;GO:0003824//catalytic activity	GO:0008150//biological_process;GO:0008152//metabolic process
Bra000442	3.09	3.54	3.97	3.26	1.82	7.44	2.55	3.08	5.73	4.71	3.52	2.27	5.03	12.67	5.27	5.22	4.25	3.61	-	AT2G47160 (E=0.0) BOR1 | BOR1 (REQUIRES HIGH BORON 1); anion exchanger/ boron transporter	-	-	-	-	GO:0016020//membrane;GO:0005575//cellular_component	GO:0005215//transporter activity;GO:0003674//molecular_function	GO:0006810//transport;GO:0008150//biological_process;GO:0051234//establishment of localization;GO:0051179//localization
Bra000443	105.58	109.29	147.68	164.36	186.15	145.15	58.84	59.85	61.65	99.44	123.9	136.09	167.15	162.84	201.81	55.05	58.57	55.85	-	AT3G62290 (E=4e-100) ATARFA1E | ATARFA1E (ADP-ribosylation factor A1E); GTP binding / phospholipase activator/ protein binding	Cellular Processes	Transport and catabolism	ko04144//Endocytosis	K07937	GO:0044464//cell part;GO:0005623//cell;GO:0005622//intracellular;GO:0005575//cellular_component	GO:0000166//nucleotide binding;GO:0036094//small molecule binding;GO:1901265//nucleoside phosphate binding;GO:0003674//molecular_function;GO:1901363//heterocyclic compound binding;GO:0005488//binding;GO:0097159//organic cyclic compound binding	GO:0044700//single organism signaling;GO:0008150//biological_process;GO:0009987//cellular process;GO:0051716//cellular response to stimulus;GO:0007165//signal transduction;GO:0065007//biological regulation;GO:0050794//regulation of cellular process;GO:0023052//signaling;GO:0044699//single-organism process;GO:0007154//cell communication;GO:0044763//single-organism cellular process;GO:0050789//regu…
Bra000444	0.55	0.3	0.31	0.48	0.69	0.52	0.27	1.32	0.53	0.62	1.09	0.3	0.72	0.63	0.74	0.59	0.7	0.71	-	-	-	-	-	-	-	-	-
Bra000445	41.96	47.2	56.44	48.97	35.62	64.68	43.89	37.35	39.03	52.98	46.79	36.77	50.73	70.04	46.56	46.44	36.03	35.36	-	AT2G47250 (E=0.0) | RNA helicase, putative	Genetic Information Processing	Transcription	ko03040//Spliceosome	K12820	GO:0043226//organelle;GO:0016020//membrane;GO:0005575//cellular_component;GO:0005737//cytoplasm;GO:0005623//cell;GO:0044424//intracellular part;GO:0044464//cell part;GO:0043231//intracellular membrane-bounded organelle;GO:0044444//cytoplasmic part;GO:0009536//plastid;GO:0043227//membrane-bounded organelle;GO:0043229//intracellular organelle;GO:0005622//intracellular	GO:0003824//catalytic activity;GO:0003674//molecular_function;GO:0003676//nucleic acid binding;GO:0036094//small molecule binding;GO:0016787//hydrolase activity;GO:0005488//binding;GO:0000166//nucleotide binding;GO:0097159//organic cyclic compound binding;GO:1901363//heterocyclic compound binding;GO:1901265//nucleoside phosphate binding	-
Bra000446	6.69	4.71	7.3	6.21	5.8	5.47	4.07	4.5	2.83	5.23	5.65	5.33	6.5	5.11	5.06	2.76	2.49	4.88	-	AT2G47310 (E=1e-080) | flowering time control protein-related / FCA gamma-related	-	-	-	-	-	GO:1901265//nucleoside phosphate binding;GO:0097159//organic cyclic compound binding;GO:1901363//heterocyclic compound binding;GO:0036094//small molecule binding;GO:0003723//RNA binding;GO:0003674//molecular_function;GO:0000166//nucleotide binding;GO:0005488//binding;GO:0003676//nucleic acid binding	GO:0006725//cellular aromatic compound metabolic process;GO:0006807//nitrogen compound metabolic process;GO:0006139//nucleobase-containing compound metabolic process;GO:0009987//cellular process;GO:0008152//metabolic process;GO:0034641//cellular nitrogen compound metabolic process;GO:1901360//organic cyclic compound metabolic process;GO:0071704//organic substance metabolic process;GO:0044237//cel…
Bra000447	3.61	4.3	3.85	2.98	3.88	3.36	1.33	1.49	0.95	2.92	3.42	3.58	3.67	2.69	4.29	2.03	2.08	1.79	-	AT2G47330 (E=1e-281) | DEAD/DEAH box helicase, putative	Genetic Information Processing	Transcription	ko03040//Spliceosome	K12835	-	GO:0005488//binding;GO:0003674//molecular_function;GO:1901265//nucleoside phosphate binding;GO:0016787//hydrolase activity;GO:0000166//nucleotide binding;GO:0036094//small molecule binding;GO:0003676//nucleic acid binding;GO:1901363//heterocyclic compound binding;GO:0003824//catalytic activity;GO:0097159//organic cyclic compound binding	-
Bra000448	26.36	28.05	26.07	54.92	37.8	39.8	17.6	16.29	19.94	22.62	28.45	28.62	34.93	34.58	48.27	13.75	13.46	13.44	-	AT2G47350 (E=2e-131) | PAPA-1-like family protein / zinc finger (HIT type) family protein	-	-	-	-	GO:0005575//cellular_component;GO:0005623//cell;GO:0005634//nucleus;GO:0043231//intracellular membrane-bounded organelle;GO:0043227//membrane-bounded organelle;GO:0043229//intracellular organelle;GO:0044424//intracellular part;GO:0044464//cell part;GO:0005622//intracellular;GO:0043226//organelle	-	GO:0071840//cellular component organization or biogenesis;GO:0006807//nitrogen compound metabolic process;GO:0046483//heterocycle metabolic process;GO:0009058//biosynthetic process;GO:0008150//biological_process;GO:0044238//primary metabolic process;GO:0009987//cellular process;GO:0071704//organic substance metabolic process;GO:0006725//cellular aromatic compound metabolic process;GO:0034641//cel…
Bra000449	0.35	0	0	0.48	0.27	0.67	0	0	0.13	0.13	0	0	0.14	0.22	0.23	0	0	0	-	-	-	-	-	-	-	-	-
Bra000450	2.23	0	1.9	0.56	1.26	0.53	0.55	0	1.84	0	0	0.96	3.94	1.55	0.55	0	0	0	-	AT2G47380 (E=8e-025) | cytochrome c oxidase subunit Vc family protein / COX5C family protein	-	-	-	-	GO:0005622//intracellular;GO:0005623//cell;GO:0044424//intracellular part;GO:0043227//membrane-bounded organelle;GO:0005575//cellular_component;GO:0043226//organelle;GO:0005737//cytoplasm;GO:0044444//cytoplasmic part;GO:0005739//mitochondrion;GO:0043231//intracellular membrane-bounded organelle;GO:0043229//intracellular organelle;GO:0044464//cell part;GO:0016020//membrane	-	-
Bra000451	34.87	55.09	50.87	92.48	106.2	87.72	65.88	41.53	50.66	47.75	54.05	75.21	95.72	81.34	118.52	25.74	27.93	33.16	-	-	-	-	-	-	-	-	-
Bra000452	9.95	13.6	17.4	15.53	16.56	13.99	14.87	16.64	14.68	18.16	14.33	14.79	19.65	16.13	17.37	14.98	15.73	13.61	-	AT2G47420 (E=7e-162) | dimethyladenosine transferase, putative	-	-	-	-	-	GO:0016740//transferase activity;GO:0003674//molecular_function;GO:0003824//catalytic activity	GO:0006139//nucleobase-containing compound metabolic process;GO:1901360//organic cyclic compound metabolic process;GO:0046483//heterocycle metabolic process;GO:0034641//cellular nitrogen compound metabolic process;GO:0071704//organic substance metabolic process;GO:0008152//metabolic process;GO:0008150//biological_process;GO:0044237//cellular metabolic process;GO:0044238//primary metabolic process…
Bra000453	9.63	10.66	8.84	9.68	10.19	11.37	0.57	0.71	1.06	10.76	9.87	10.38	19.23	8.45	7.38	0.17	0.69	0.66	-	AT2G47460 (E=7e-141) MYB12, ATMYB12, PFG1 | MYB12 (MYB DOMAIN PROTEIN 12); DNA binding / transcription activator/ transcription factor	-	-	-	-	-	GO:0097159//organic cyclic compound binding;GO:0003682//chromatin binding;GO:1901363//heterocyclic compound binding;GO:0044877//macromolecular complex binding;GO:0005488//binding;GO:0003676//nucleic acid binding;GO:0003674//molecular_function;GO:0003677//DNA binding	-
Bra000454	1358.14	1403.14	1427.09	440.23	593.83	513.99	141.07	124.89	159.76	1168.96	1183.82	1087.02	677.68	582.93	529.32	155.33	121.42	149.65	-	AT2G47470 (E=4e-181) ATPDIL2-1, UNE5, MEE30, PDI11, ATPDI11 | UNE5 (UNFERTILIZED EMBRYO SAC 5); protein disulfide isomerase	Genetic Information Processing	Folding, sorting and degradation	ko04141//Protein processing in endoplasmic reticulum	K09584	GO:0012505//endomembrane system;GO:0043229//intracellular organelle;GO:0044444//cytoplasmic part;GO:0005783//endoplasmic reticulum;GO:0005622//intracellular;GO:0043231//intracellular membrane-bounded organelle;GO:0005575//cellular_component;GO:0044424//intracellular part;GO:0005623//cell;GO:0044464//cell part;GO:0043227//membrane-bounded organelle;GO:0043226//organelle;GO:0005737//cytoplasm	GO:0003824//catalytic activity;GO:0003674//molecular_function	GO:0044699//single-organism process;GO:0044763//single-organism cellular process;GO:0008150//biological_process;GO:0019725//cellular homeostasis;GO:0065007//biological regulation;GO:0008152//metabolic process;GO:0065008//regulation of biological quality;GO:0042592//homeostatic process;GO:0009987//cellular process
Bra000455	72.86	51.11	61.95	92.33	66.32	64.16	68.93	61.02	51.24	58.24	59.21	72.27	80.62	90.55	92.76	51.21	55.62	75.44	-	AT2G47610 (E=3e-122) | 60S ribosomal protein L7A (RPL7aA)	Genetic Information Processing	Translation	ko03010//Ribosome	K02936	GO:0070013//intracellular organelle lumen;GO:0043227//membrane-bounded organelle;GO:0009536//plastid;GO:0016020//membrane;GO:0031974//membrane-enclosed lumen;GO:0044446//intracellular organelle part;GO:0043233//organelle lumen;GO:0005730//nucleolus;GO:0043229//intracellular organelle;GO:0044428//nuclear part;GO:0044424//intracellular part;GO:0005622//intracellular;GO:0005634//nucleus;GO:0005829//…	-	GO:0071704//organic substance metabolic process;GO:0009987//cellular process;GO:0044238//primary metabolic process;GO:0046483//heterocycle metabolic process;GO:0006139//nucleobase-containing compound metabolic process;GO:0006807//nitrogen compound metabolic process;GO:0044237//cellular metabolic process;GO:0034641//cellular nitrogen compound metabolic process;GO:0008150//biological_process;GO:190…
Bra000456	7.85	5.45	6.61	8.2	9.77	5.91	4.57	4.21	3.56	6.14	6.58	7.75	7	6.42	7.42	3.81	4.66	3.92	-	AT2G47630 (E=2e-170) | esterase/lipase/thioesterase family protein	-	-	-	-	GO:0044424//intracellular part;GO:0043231//intracellular membrane-bounded organelle;GO:0005623//cell;GO:0043227//membrane-bounded organelle;GO:0005575//cellular_component;GO:0043229//intracellular organelle;GO:0005622//intracellular;GO:0043226//organelle;GO:0005634//nucleus;GO:0044464//cell part	GO:0003676//nucleic acid binding;GO:0003674//molecular_function;GO:0097159//organic cyclic compound binding;GO:0003677//DNA binding;GO:0005515//protein binding;GO:0005488//binding;GO:0044877//macromolecular complex binding;GO:1901363//heterocyclic compound binding;GO:0003682//chromatin binding	-
Bra000457	83.75	78.77	74.71	84.25	77.28	63.79	12.92	12.7	12.02	65.25	71.02	82.9	68.21	57.53	84.17	12.06	11.95	12.54	-	AT2G47650 (E=2e-220) UXS4 | UXS4 (UDP-XYLOSE SYNTHASE 4); UDP-glucuronate decarboxylase/ catalytic	Metabolism	Carbohydrate metabolism	ko00500//Starch and sucrose metabolism;ko00520//Amino sugar and nucleotide sugar metabolism	K08678	-	GO:0003824//catalytic activity;GO:0005488//binding;GO:0003674//molecular_function	GO:0009987//cellular process;GO:0008150//biological_process;GO:0008152//metabolic process
Bra000458	103.54	103.6	118.15	147.92	166.75	110.2	38.55	33.38	38.25	95.28	107.31	145.07	126.66	122.02	149.67	40.88	45.33	45.53	-	AT2G47710 (E=3e-084) | universal stress protein (USP) family protein	-	-	-	-	-	-	GO:0008150//biological_process;GO:0050896//response to stimulus;GO:0006950//response to stress
Bra000459	0	0	0	0	0	0	0	0.37	0	0	0	0	0	0	0	0	0	0	-	-	-	-	-	-	-	-	-
Bra000460	64.02	61.24	67.25	130.2	197.93	82.36	23.27	12.36	14.43	26.37	27.68	48.43	59.44	97.67	112.12	5.77	7.87	6.95	-	AT2G47730 (E=1e-102) ATGSTF8, ATGSTF5, GST6, GSTF8 | ATGSTF8 (ARABIDOPSIS THALIANA GLUTATHIONE S-TRANSFERASE PHI 8); glutathione binding / glutathione transferase	Metabolism	Metabolism of other amino acids	ko00480//Glutathione metabolism	K00799	-	GO:0005488//binding;GO:0005515//protein binding;GO:0003674//molecular_function	-
Bra000461	1.11	0.23	0.24	9.68	1.97	1.85	23.56	3.55	8.1	0.78	0.71	0.55	1.49	3.32	3.12	3.72	4.04	4.44	-	AT4G22100 (E=1e-221) BGLU3 | BGLU3 (BETA GLUCOSIDASE 2); catalytic/ cation binding / hydrolase, hydrolyzing O-glycosyl compounds	Metabolism	Carbohydrate metabolism;Metabolism of other amino acids;Biosynthesis of other secondary metabolites	ko00500//Starch and sucrose metabolism;ko00940//Phenylpropanoid biosynthesis;ko00460//Cyanoamino acid metabolism	K01188	GO:0005622//intracellular;GO:0044424//intracellular part;GO:0044464//cell part;GO:0005737//cytoplasm;GO:0005783//endoplasmic reticulum;GO:0043231//intracellular membrane-bounded organelle;GO:0043229//intracellular organelle;GO:0005575//cellular_component;GO:0044444//cytoplasmic part;GO:0016020//membrane;GO:0012505//endomembrane system;GO:0005623//cell;GO:0043227//membrane-bounded organelle;GO:004…	GO:0003674//molecular_function;GO:0003824//catalytic activity;GO:0016740//transferase activity;GO:0016787//hydrolase activity	GO:0071704//organic substance metabolic process;GO:0005975//carbohydrate metabolic process;GO:0008150//biological_process;GO:0044238//primary metabolic process;GO:0008152//metabolic process
Bra000462	0	0	0	0	0	0	0	0	0	0	0	0	0	0	0	0	0	0	-	AT2G47810 (E=8e-075) NF-YB5 | NF-YB5 (NUCLEAR FACTOR Y, SUBUNIT B5); transcription factor	-	-	-	-	GO:0043231//intracellular membrane-bounded organelle;GO:0043227//membrane-bounded organelle;GO:0044464//cell part;GO:0005634//nucleus;GO:0043229//intracellular organelle;GO:0043226//organelle;GO:0044424//intracellular part;GO:0005622//intracellular;GO:0005575//cellular_component;GO:0005623//cell	GO:0003677//DNA binding;GO:0097159//organic cyclic compound binding;GO:0003676//nucleic acid binding;GO:0003674//molecular_function;GO:1901363//heterocyclic compound binding;GO:0005488//binding;GO:0005515//protein binding	GO:0006139//nucleobase-containing compound metabolic process;GO:0008152//metabolic process;GO:0071704//organic substance metabolic process;GO:0034641//cellular nitrogen compound metabolic process;GO:1901360//organic cyclic compound metabolic process;GO:0009058//biosynthetic process;GO:0044237//cellular metabolic process;GO:0006725//cellular aromatic compound metabolic process;GO:0046483//heterocy…
Bra000463	2.31	3.86	3.95	3.76	6.18	6.54	1.72	1.46	2.09	3.18	4.57	2.83	6.93	6.21	5.14	1.63	1.46	1.24	-	-	-	-	-	-	-	-	-
Bra000464	17.56	17.21	13.98	6.98	7.12	20.27	7.34	4.74	6.36	17.54	13.62	9.09	10.09	15.29	5.06	9.51	6.04	7.44	-	AT2G47830 (E=1e-202) | cation efflux family protein / metal tolerance protein, putative (MTPc1)	-	-	-	-	GO:0005575//cellular_component;GO:0016020//membrane	GO:0005215//transporter activity;GO:0003674//molecular_function	GO:0051179//localization;GO:0051234//establishment of localization;GO:0008150//biological_process;GO:0006810//transport;GO:0009987//cellular process
Bra000465	8.85	9.8	9.02	18.33	16.91	8.44	4.6	4.52	2.95	6.36	6.87	10.95	9.77	12.14	12.39	4.45	5.28	2.98	-	AT5G07900 (E=2e-179) | mitochondrial transcription termination factor family protein / mTERF family protein	-	-	-	-	GO:0044444//cytoplasmic part;GO:0043231//intracellular membrane-bounded organelle;GO:0043227//membrane-bounded organelle;GO:0044424//intracellular part;GO:0005737//cytoplasm;GO:0044464//cell part;GO:0043229//intracellular organelle;GO:0005739//mitochondrion;GO:0016020//membrane;GO:0005575//cellular_component;GO:0005623//cell;GO:0005622//intracellular;GO:0043226//organelle	GO:0097159//organic cyclic compound binding;GO:0003674//molecular_function;GO:1901363//heterocyclic compound binding;GO:0003676//nucleic acid binding;GO:0003677//DNA binding;GO:0005488//binding	GO:0071704//organic substance metabolic process;GO:0006725//cellular aromatic compound metabolic process;GO:0009987//cellular process;GO:1901360//organic cyclic compound metabolic process;GO:0009058//biosynthetic process;GO:0044238//primary metabolic process;GO:0008150//biological_process;GO:0044237//cellular metabolic process;GO:0034641//cellular nitrogen compound metabolic process;GO:0006139//n…
Bra000466	32.08	25.61	26.11	43.23	41.88	34.02	6.56	3.13	5.82	28.63	23.4	36.04	39.18	26	37.52	3.46	4.2	3.71	-	AT2G47850 (E=6e-171) | zinc finger (CCCH-type) family protein	-	-	-	-	-	GO:0003674//molecular_function;GO:0005488//binding	-
Bra000467	0	0	0	0.51	0	0.24	0	0.24	0	0	0	0	0	0	0	0	0	0	-	-	-	-	-	-	-	-	-
Bra000468	0	0	0	0.26	2.35	0	0	0	0	0	0	0	0	0	0.51	0.22	0	0	ELF4-L1	AT2G29950 (E=1e-035) ELF4-L1 | ELF4-L1 (ELF4-Like 1)	-	-	-	-	GO:0005575//cellular_component;GO:0005622//intracellular;GO:0043231//intracellular membrane-bounded organelle;GO:0043226//organelle;GO:0044464//cell part;GO:0044424//intracellular part;GO:0043229//intracellular organelle;GO:0005623//cell;GO:0005634//nucleus;GO:0043227//membrane-bounded organelle	-	GO:0008150//biological_process
Bra000469	0.65	0.74	0.82	0.55	2.3	2.54	11.42	9.29	8.62	3.88	1.26	2.72	1.58	1.29	1.19	2.28	3.71	5.01	-	AT2G29940 (E=0.0) PDR3, ATPDR3 | PDR3 (PLEIOTROPIC DRUG RESISTANCE 3); ATPase, coupled to transmembrane movement of substances	-	-	-	-	GO:0005575//cellular_component;GO:0016020//membrane	GO:0003674//molecular_function;GO:0000166//nucleotide binding;GO:0003824//catalytic activity;GO:1901265//nucleoside phosphate binding;GO:0005488//binding;GO:0036094//small molecule binding;GO:1901363//heterocyclic compound binding;GO:0097159//organic cyclic compound binding;GO:0016787//hydrolase activity	-
Bra000470	0	0	0	0	0.18	0	0	0	0	0	0	0	0	0	0	0	0	0	-	AT2G29910 (E=9e-055) | F-box family protein	-	-	-	-	-	GO:0005488//binding;GO:0003674//molecular_function;GO:0005515//protein binding	-
Bra000471	2.55	3.63	5.37	7.2	11.21	6.19	0.6	1.34	2.54	2.06	3.7	4.92	4.99	6.17	7.75	1.04	2.22	1.81	-	AT2G29730 (E=3e-136) UGT71D1 | UGT71D1 (UDP-GLUCOSYL TRANSFERASE 71D1); UDP-glycosyltransferase/ quercetin 3-O-glucosyltransferase/ transferase, transferring glycosyl groups	-	-	-	-	-	GO:0003674//molecular_function;GO:0016740//transferase activity;GO:0003824//catalytic activity	GO:0008150//biological_process;GO:0008152//metabolic process
Bra000472	41.52	52.6	48.76	81.45	92.94	62.92	26.56	21.27	25.46	46.03	35.79	56.42	62.23	56.05	72.8	17.06	20.5	22.84	-	AT2G29700 (E=8e-077) ATPH1 | ATPH1 (ARABIDOPSIS THALIANA PLECKSTRIN HOMOLOGUE 1); phosphoinositide binding	-	-	-	-	-	GO:0008289//lipid binding;GO:0003674//molecular_function;GO:0005488//binding	-
Bra000473	11.99	10.76	10.25	10.67	5.92	12.78	3.77	3.19	3.5	8.43	9.47	7.58	10.1	14.4	8.26	3.99	3.46	3.13	-	AT2G29690 (E=5e-290) ASA2, ATHANSYNAB | ASA2 (ANTHRANILATE SYNTHASE 2); anthranilate synthase	-	-	-	-	GO:0005622//intracellular;GO:0005623//cell;GO:0005737//cytoplasm;GO:0044424//intracellular part;GO:0005575//cellular_component;GO:0044464//cell part	GO:0003824//catalytic activity;GO:0003674//molecular_function	GO:0008150//biological_process;GO:0009987//cellular process;GO:0009058//biosynthetic process;GO:0009056//catabolic process;GO:0008152//metabolic process
Bra000474	241	305.39	260.25	129.86	90.83	124.32	144.12	71.52	49.91	120.39	91.13	85.74	100.86	152.94	81.16	25.05	37.93	34.28	-	AT2G29450 (E=7e-115) ATGSTU5, ATGSTU1, AT103-1A | ATGSTU5 (ARABIDOPSIS THALIANA GLUTATHIONE S-TRANSFERASE TAU 5); glutathione binding / glutathione transferase	Metabolism	Metabolism of other amino acids	ko00480//Glutathione metabolism	K00799	-	GO:0005488//binding;GO:0003674//molecular_function;GO:0005515//protein binding	-
Bra000475	21.96	26.34	25.8	26.87	13.07	24.72	11.26	9.52	8.14	18.11	22.49	21.01	23.94	25.02	25.83	6.54	8.69	9.28	-	AT2G29400 (E=3e-177) TOPP1, PP1-AT | TOPP1 (TYPE ONE PROTEIN PHOSPHATASE 1); protein serine/threonine phosphatase	Genetic Information Processing	Translation	ko03015//mRNA surveillance pathway	K06269	-	GO:0016787//hydrolase activity;GO:0003674//molecular_function;GO:0003824//catalytic activity	GO:0036211//protein modification process;GO:0009987//cellular process;GO:0044237//cellular metabolic process;GO:0071704//organic substance metabolic process;GO:0008152//metabolic process;GO:0043170//macromolecule metabolic process;GO:0006464//cellular protein modification process;GO:0044267//cellular protein metabolic process;GO:0019538//protein metabolic process;GO:0044238//primary metabolic pro…
Bra000476	1.38	0.76	0.16	0.55	0	0.65	5.73	2.54	2.89	1.25	0.84	0.95	2.27	0.64	0.14	1.89	0.98	0.63	-	AT2G29340 (E=2e-124) | short-chain dehydrogenase/reductase (SDR) family protein	Metabolism	Biosynthesis of other secondary metabolites	ko00960//Tropane, piperidine and pyridine alkaloid biosynthesis	K08081	-	GO:0003824//catalytic activity;GO:0003674//molecular_function	GO:0008150//biological_process;GO:0008152//metabolic process
Bra000477	0.69	0	0.47	2.5	1.55	4.56	5.46	1.02	1.67	0.31	0.51	0.71	0.65	0.51	0.81	0.71	0.42	0.16	-	AT2G29310 (E=5e-131) | tropinone reductase, putative / tropine dehydrogenase, putative	Metabolism	Biosynthesis of other secondary metabolites	ko00960//Tropane, piperidine and pyridine alkaloid biosynthesis	K08081	-	GO:0003824//catalytic activity;GO:0003674//molecular_function	GO:0008150//biological_process;GO:0008152//metabolic process
Bra000478	1.06	0.33	0.6	0.08	0.34	0.07	0	0	0	0.26	0.18	0	0.18	0.28	0	0	0	0	-	AT2G28930 (E=7e-169) APK1B | APK1B; ATP binding / kinase/ protein kinase/ protein serine/threonine kinase	-	-	-	-	-	GO:0016772//transferase activity, transferring phosphorus-containing groups;GO:0016301//kinase activity;GO:1901265//nucleoside phosphate binding;GO:0003824//catalytic activity;GO:0005488//binding;GO:1901363//heterocyclic compound binding;GO:0000166//nucleotide binding;GO:0003674//molecular_function;GO:0036094//small molecule binding;GO:0016740//transferase activity;GO:0097159//organic cyclic comp…	GO:0071704//organic substance metabolic process;GO:0006464//cellular protein modification process;GO:0008152//metabolic process;GO:0043412//macromolecule modification;GO:0043170//macromolecule metabolic process;GO:0044237//cellular metabolic process;GO:0044260//cellular macromolecule metabolic process;GO:0036211//protein modification process;GO:0044238//primary metabolic process;GO:0009987//cellu…
Bra000479	23.42	32.79	28.31	19.14	22.32	18.96	6.11	5.92	7.37	16.57	16.96	19.32	13.31	7.14	10.37	3.09	3.41	4.14	-	-	-	-	-	-	-	-	-
Bra000480	59.51	60.23	71.8	70	93.91	81.12	18.61	27.03	22.65	51.76	65.98	66.51	100.85	84.94	100.36	9.01	11.14	10.04	-	AT2G28840 (E=3e-182) | ankyrin repeat family protein	-	-	-	-	-	GO:0005488//binding;GO:0003674//molecular_function;GO:0005515//protein binding	-
Bra000481	8.72	8.51	5.14	7.37	11.79	9.56	2.07	6.1	5.76	8.67	8.52	9.64	11.89	18.71	16.46	3.59	2.49	5.61	-	AT5G59690 (E=3e-041) | histone H4	-	-	-	-	GO:0044422//organelle part;GO:0031981//nuclear lumen;GO:0005575//cellular_component;GO:0044444//cytoplasmic part;GO:0031974//membrane-enclosed lumen;GO:0009536//plastid;GO:0070013//intracellular organelle lumen;GO:0043226//organelle;GO:0009579//thylakoid;GO:0005623//cell;GO:0043229//intracellular organelle;GO:0005730//nucleolus;GO:0043227//membrane-bounded organelle;GO:0071944//cell periphery;GO:…	GO:1901363//heterocyclic compound binding;GO:0005488//binding;GO:0003676//nucleic acid binding;GO:0003674//molecular_function;GO:0003677//DNA binding;GO:0005515//protein binding;GO:0097159//organic cyclic compound binding	GO:0071840//cellular component organization or biogenesis;GO:0016043//cellular component organization;GO:0009987//cellular process;GO:0008150//biological_process
Bra000482	1.07	0.39	0.4	0	1.2	0.67	0	0.33	0.39	0.8	0	0	0	0	0	0	0	0	-	-	-	-	-	-	-	-	-
Bra000483	201.26	197.57	283.73	246.67	362.87	238.97	72.97	99.92	79.17	142.11	183.66	254.39	256.63	274.53	344.14	71.65	73.89	84.45	-	AT1G07790 (E=6e-051) HTB1 | HTB1; DNA binding	-	-	-	-	GO:0005622//intracellular;GO:0043231//intracellular membrane-bounded organelle;GO:0005575//cellular_component;GO:0043226//organelle;GO:0043229//intracellular organelle;GO:0005623//cell;GO:0005634//nucleus;GO:0044464//cell part;GO:0043227//membrane-bounded organelle;GO:0044424//intracellular part	GO:0003676//nucleic acid binding;GO:0005488//binding;GO:0097159//organic cyclic compound binding;GO:0003674//molecular_function;GO:1901363//heterocyclic compound binding;GO:0003677//DNA binding;GO:0005515//protein binding	GO:0009987//cellular process;GO:0008150//biological_process;GO:0071840//cellular component organization or biogenesis;GO:0016043//cellular component organization
Bra000484	0	0	0	0	0.72	0.15	0	0	0	0	0.39	0.14	0.56	0	0.16	0	0	0	-	AT2G28610 (E=1e-086) PRS, WOX3, PRS1 | PRS (PRESSED FLOWER); transcription factor	-	-	-	-	GO:0005622//intracellular;GO:0043231//intracellular membrane-bounded organelle;GO:0044424//intracellular part;GO:0005623//cell;GO:0044464//cell part;GO:0043229//intracellular organelle;GO:0043226//organelle;GO:0043227//membrane-bounded organelle;GO:0005634//nucleus;GO:0005575//cellular_component	GO:0001071//nucleic acid binding transcription factor activity;GO:0005488//binding;GO:0003674//molecular_function;GO:0003677//DNA binding;GO:0003700//transcription factor activity, sequence-specific DNA binding;GO:0003676//nucleic acid binding;GO:0097159//organic cyclic compound binding;GO:1901363//heterocyclic compound binding	GO:0044238//primary metabolic process;GO:0006807//nitrogen compound metabolic process;GO:0008150//biological_process;GO:0044237//cellular metabolic process;GO:0008152//metabolic process;GO:0009987//cellular process;GO:0034641//cellular nitrogen compound metabolic process;GO:0071704//organic substance metabolic process;GO:0006725//cellular aromatic compound metabolic process;GO:0046483//heterocycl…
Bra000485	0.3	0.83	0	0.15	0	2.42	0	0	0	1.19	0	0	0.18	3.9	0.74	0	0	0	-	AT2G28605 (E=2e-085) | Encodes a PsbP domain-OEC23 like protein localized in thylakoid (peripheral-lumenal side).	-	-	-	-	GO:0044424//intracellular part;GO:0005622//intracellular;GO:0009579//thylakoid;GO:0005575//cellular_component;GO:0016020//membrane;GO:0044464//cell part;GO:0005623//cell	GO:0005488//binding;GO:0003674//molecular_function	GO:0009987//cellular process;GO:0008150//biological_process;GO:0015979//photosynthesis;GO:0008152//metabolic process;GO:0044237//cellular metabolic process
Bra000486	0.95	2.58	3.12	2.45	0.12	1.2	0.52	0.1	0.23	1.31	0.65	0.82	0.87	0.1	0.52	0	0	0.12	-	AT2G28590 (E=3e-164) | protein kinase family protein	-	-	-	-	-	GO:0003824//catalytic activity;GO:0097159//organic cyclic compound binding;GO:0016301//kinase activity;GO:0016740//transferase activity;GO:0016772//transferase activity, transferring phosphorus-containing groups;GO:0005488//binding;GO:1901265//nucleoside phosphate binding;GO:0000166//nucleotide binding;GO:0003674//molecular_function;GO:1901363//heterocyclic compound binding;GO:0036094//small mole…	GO:0019538//protein metabolic process;GO:0008152//metabolic process;GO:0044237//cellular metabolic process;GO:0044260//cellular macromolecule metabolic process;GO:0008150//biological_process;GO:0043412//macromolecule modification;GO:0044238//primary metabolic process;GO:0044267//cellular protein metabolic process;GO:0036211//protein modification process;GO:0071704//organic substance metabolic pro…
Bra000487	0	0.1	0	0	0.1	0	0	0	0	0	0	0	0	0	0	0	0	0	-	AT2G28550 (E=2e-131) RAP2.7, TOE1 | RAP2.7 (RELATED TO AP2.7); DNA binding / transcription factor	-	-	-	-	GO:0044424//intracellular part;GO:0044464//cell part;GO:0043226//organelle;GO:0043231//intracellular membrane-bounded organelle;GO:0043229//intracellular organelle;GO:0005623//cell;GO:0043227//membrane-bounded organelle;GO:0005622//intracellular;GO:0005634//nucleus;GO:0005575//cellular_component	GO:0003700//transcription factor activity, sequence-specific DNA binding;GO:1901363//heterocyclic compound binding;GO:0003676//nucleic acid binding;GO:0005488//binding;GO:0001071//nucleic acid binding transcription factor activity;GO:0003674//molecular_function;GO:0097159//organic cyclic compound binding;GO:0003677//DNA binding	GO:0006139//nucleobase-containing compound metabolic process;GO:0008152//metabolic process;GO:0071704//organic substance metabolic process;GO:0032501//multicellular organismal process;GO:0044767//single-organism developmental process;GO:0032502//developmental process;GO:0046483//heterocycle metabolic process;GO:0006807//nitrogen compound metabolic process;GO:0034641//cellular nitrogen compound me…
Bra000488	6.08	2.03	2.3	3.49	1.09	1	0.86	0.98	0.11	1.09	1.18	1.83	1.13	1.69	2.66	0.41	1.08	0.33	-	-	-	-	-	-	-	-	-
Bra000489	0.69	0.77	0.67	0.9	1.12	1.22	0.88	0.36	0.66	0.67	0.48	1.03	0.35	0.73	1.36	0	0.4	0.23	-	-	-	-	-	-	-	-	-
Bra000490	15.68	12.45	9.17	6.07	6.11	11.15	4.02	2.58	4.52	16.52	10.98	6.78	7.63	14.15	7.2	4.3	4.52	4.23	-	AT2G28520 (E=7e-296) VHA-A1 | VHA-A1 (VACUOLAR PROTON ATPASE A 1); ATPase	Cellular Processes;Metabolism	Transport and catabolism;Energy metabolism	ko00190//Oxidative phosphorylation;ko04145//Phagosome	K02154	GO:0043229//intracellular organelle;GO:0005623//cell;GO:0016020//membrane;GO:0005622//intracellular;GO:0005773//vacuole;GO:0043231//intracellular membrane-bounded organelle;GO:0005737//cytoplasm;GO:0043227//membrane-bounded organelle;GO:0044424//intracellular part;GO:0044464//cell part;GO:0044444//cytoplasmic part;GO:0005575//cellular_component;GO:0043226//organelle	GO:0005215//transporter activity;GO:0003674//molecular_function	GO:0006810//transport;GO:0051179//localization;GO:0051234//establishment of localization;GO:0008150//biological_process;GO:0009987//cellular process
Bra000491	0.16	0.35	0	0	0	0.3	3.25	0.72	3.1	0	0	0	0	0	0.15	3.35	5.57	4.49	-	-	-	-	-	-	-	-	-
Bra000492	13.39	15.18	14.03	11.92	9.44	13.9	13.35	15.99	12.38	13.62	9.61	9.35	10.93	9.26	8.74	14.38	15.19	17.15	-	AT2G28480 (E=2e-134) | RNA binding	-	-	-	-	-	GO:0005488//binding;GO:1901363//heterocyclic compound binding;GO:0097159//organic cyclic compound binding;GO:0003723//RNA binding;GO:0003676//nucleic acid binding;GO:0003674//molecular_function	-
Bra000493	17.27	14.94	17.24	2.5	1.74	4.3	3.95	3.83	10.41	17.02	13.26	8.41	5.75	4.49	1.94	4.94	7.17	6.56	-	AT2G28470 (E=0.0) BGAL8 | BGAL8 (beta-galactosidase 8); beta-galactosidase/ catalytic/ cation binding / sugar binding	-	-	-	-	-	GO:0003674//molecular_function;GO:0016787//hydrolase activity;GO:0003824//catalytic activity;GO:0030246//carbohydrate binding;GO:0005488//binding	GO:0005975//carbohydrate metabolic process;GO:0044238//primary metabolic process;GO:0008152//metabolic process;GO:0008150//biological_process;GO:0071704//organic substance metabolic process
Bra000494	32.37	31.16	25.45	24.82	22.54	31.16	22.46	18.13	24.1	32.04	26.48	19.86	26.17	37	23.17	20.81	17.33	16.62	-	-	-	-	-	-	-	-	-
Bra000495	7.05	2.99	4.66	5.78	6.61	6.99	2.44	1.62	1.42	0.93	2.58	2.74	5.8	5.32	4.73	0.6	1.32	1.21	-	AT2G28160 (E=2e-129) FIT1, ATBHLH029, FRU, BHLH029, ATBHLH29 | FRU (FER-LIKE REGULATOR OF IRON UPTAKE); DNA binding / transcription factor	-	-	-	-	-	GO:0005515//protein binding;GO:0005488//binding;GO:0003674//molecular_function	-
Bra000496	4.08	1.67	3.41	4.53	2.18	2.84	0.21	1.58	0.95	0.97	2.62	2.78	2.27	3.18	4.85	1.47	0.22	1.23	-	-	-	-	-	-	-	-	-
Bra000497	0	0	0	0	0	0	0	0	0	0	0	0	0	0	0	0	0	0	-	AT2G28085 (E=6e-063) | auxin-responsive family protein	Environmental Information Processing	Signal transduction	ko04075//Plant hormone signal transduction	K14488	-	-	GO:0009719//response to endogenous stimulus;GO:0008150//biological_process;GO:0050896//response to stimulus
Bra000498	33.86	31.06	37.69	30.83	24.25	30.25	11.12	9.47	8.2	35.78	41.72	40.08	37.88	50.12	39.79	10.46	11.44	9.49	-	AT2G28000 (E=3e-254) CPN60A, CH-CPN60A, SLP | CPN60A (CHAPERONIN-60ALPHA); ATP binding / protein binding	-	-	-	-	GO:0044424//intracellular part;GO:0044464//cell part;GO:0005623//cell;GO:0005575//cellular_component;GO:0005737//cytoplasm;GO:0005622//intracellular	GO:1901265//nucleoside phosphate binding;GO:0003674//molecular_function;GO:0097159//organic cyclic compound binding;GO:0005488//binding;GO:0036094//small molecule binding;GO:1901363//heterocyclic compound binding;GO:0000166//nucleotide binding	GO:0009987//cellular process;GO:0043170//macromolecule metabolic process;GO:0019538//protein metabolic process;GO:0008150//biological_process;GO:0044238//primary metabolic process;GO:0008152//metabolic process;GO:0071704//organic substance metabolic process
Bra000499	15.1	20.1	12.48	8.82	5.03	21.31	11	8.22	13.02	16.61	15.03	5.88	10.7	24.42	5.46	15.38	10.93	8.76	-	-	-	-	-	-	-	-	-
Bra000500	4.86	5.71	3.37	2.63	1.8	4.73	2.94	2.03	4.48	7.13	3.72	1.5	2.56	6.64	3.71	3.8	2.88	1.92	-	-	-	-	-	-	-	-	-
Bra000501	22.41	16.78	21.47	47.58	45.85	25.34	6.25	5.52	4.17	17.1	17.71	28.87	33.01	30.33	43.42	4.33	7.07	3.63	-	AT2G27720 (E=2e-029) | 60S acidic ribosomal protein P2 (RPP2A)	Genetic Information Processing	Translation	ko03010//Ribosome	K02943	GO:0043229//intracellular organelle;GO:0005737//cytoplasm;GO:0043228//non-membrane-bounded organelle;GO:0044464//cell part;GO:0030529//intracellular ribonucleoprotein complex;GO:0032991//macromolecular complex;GO:0005623//cell;GO:0043232//intracellular non-membrane-bounded organelle;GO:1990904//ribonucleoprotein complex;GO:0005622//intracellular;GO:0005840//ribosome;GO:0043226//organelle;GO:00055…	GO:0003674//molecular_function;GO:0005198//structural molecule activity	GO:0019538//protein metabolic process;GO:0044260//cellular macromolecule metabolic process;GO:0010467//gene expression;GO:0034645//cellular macromolecule biosynthetic process;GO:0008152//metabolic process;GO:0044249//cellular biosynthetic process;GO:0043603//cellular amide metabolic process;GO:1901576//organic substance biosynthetic process;GO:0009987//cellular process;GO:0044238//primary metabol…
Bra000502	0	0	0	0.13	0	0	0	0	0	0	0	0	0	0	0	0	0	0	-	AT1G45063 (E=2e-081) | copper ion binding / electron carrier	-	-	-	-	-	GO:0005488//binding;GO:0003674//molecular_function	-
Bra000503	102.2	96.35	111.88	92.11	100.67	91.15	47.99	43.08	44.02	89.42	95.5	91.58	90.03	84.24	93.28	31.28	34.73	32.57	-	AT2G27600 (E=1e-236) SKD1, VPS4 | SKD1 (SUPPRESSOR OF K+ TRANSPORT GROWTH DEFECT1); ATP binding / nucleoside-triphosphatase/ nucleotide binding	Cellular Processes	Transport and catabolism	ko04144//Endocytosis	K12196	-	GO:0005488//binding;GO:0016787//hydrolase activity;GO:0036094//small molecule binding;GO:1901265//nucleoside phosphate binding;GO:0000166//nucleotide binding;GO:0003824//catalytic activity;GO:0003674//molecular_function;GO:1901363//heterocyclic compound binding;GO:0097159//organic cyclic compound binding	-
Bra000504	0	0	0	0	0	0	0.13	0	0	0.15	0	0	0	0	0	0	0	0	-	AT2G26130 (E=2e-080) | zinc finger (C3HC4-type RING finger) family protein	-	-	-	-	-	GO:0016740//transferase activity;GO:0003674//molecular_function;GO:0003824//catalytic activity;GO:0005488//binding;GO:0005515//protein binding	GO:0036211//protein modification process;GO:0009987//cellular process;GO:0019538//protein metabolic process;GO:0043412//macromolecule modification;GO:0044238//primary metabolic process;GO:0008150//biological_process;GO:0043170//macromolecule metabolic process;GO:0008152//metabolic process;GO:0071704//organic substance metabolic process;GO:0044237//cellular metabolic process;GO:0006464//cellular p…
Bra000505	20.33	27.13	39.66	85.04	118.19	43.16	9.73	5.03	8.19	19.5	24.28	41.13	25.95	41.82	56.72	5.25	7.34	4.52	-	AT2G27580 (E=4e-068) | zinc finger (AN1-like) family protein	-	-	-	-	-	GO:0003677//DNA binding;GO:1901363//heterocyclic compound binding;GO:0005488//binding;GO:0003674//molecular_function;GO:0097159//organic cyclic compound binding;GO:0003676//nucleic acid binding	-
Bra000506	0	0	0	0	0	0	0	0	0	0	0	0	0	0	0	0	0	0	-	-	-	-	-	-	-	-	-
Bra000507	7.02	7.26	6.11	13.18	5.01	8.4	6.49	6.46	4.64	7.67	6.29	6.06	8.53	6.71	8.97	6.23	5.48	6.19	-	AT2G27510 (E=1e-072) ATFD3 | ATFD3 (ferredoxin 3); 2 iron, 2 sulfur cluster binding / electron carrier/ iron-sulfur cluster binding	Metabolism	Energy metabolism	ko00195//Photosynthesis	K02639	-	GO:0003674//molecular_function;GO:0005488//binding	GO:0044237//cellular metabolic process;GO:0008150//biological_process;GO:0009987//cellular process;GO:0008152//metabolic process;GO:0006091//generation of precursor metabolites and energy
Bra000508	28.22	22.42	18.31	24.35	25.61	15.43	43.72	27.66	29.54	47.79	76.56	57.59	36	11.49	15.05	33.28	41.67	46.17	-	AT2G27500 (E=4e-195) | glycosyl hydrolase family 17 protein	-	-	-	-	-	GO:0003824//catalytic activity;GO:0003674//molecular_function;GO:0016787//hydrolase activity	GO:0008150//biological_process;GO:0008152//metabolic process;GO:0071704//organic substance metabolic process;GO:0005975//carbohydrate metabolic process;GO:0044238//primary metabolic process
Bra000509	8.52	6.47	6.26	6.34	1.6	9.39	1.56	2.03	1.74	5.52	6.55	0.95	3.34	8.31	1.55	3.38	1.45	1.81	-	AT2G27490 (E=8e-114) ATCOAE | ATCOAE; ATP binding / dephospho-CoA kinase	Metabolism	Metabolism of cofactors and vitamins	ko00770//Pantothenate and CoA biosynthesis	K00859	-	GO:0003674//molecular_function;GO:0005488//binding;GO:0036094//small molecule binding;GO:1901265//nucleoside phosphate binding;GO:0003824//catalytic activity;GO:0097159//organic cyclic compound binding;GO:0016301//kinase activity;GO:0000166//nucleotide binding;GO:0016772//transferase activity, transferring phosphorus-containing groups;GO:0016740//transferase activity;GO:1901363//heterocyclic comp…	GO:0046483//heterocycle metabolic process;GO:0071704//organic substance metabolic process;GO:0006807//nitrogen compound metabolic process;GO:0034641//cellular nitrogen compound metabolic process;GO:0044237//cellular metabolic process;GO:0009987//cellular process;GO:0009058//biosynthetic process;GO:0044238//primary metabolic process;GO:0008152//metabolic process;GO:1901360//organic cyclic compound…
Bra000510	1.78	1.62	1.84	6.03	4.01	3.52	3.69	4.32	3.75	1.83	2.37	2.24	3.43	4.64	4.62	3.61	3.13	5.21	-	AT2G27480 (E=2e-099) | calcium ion binding	Organismal Systems	Environmental adaptation	ko04626//Plant-pathogen interaction	K13448	-	GO:0003674//molecular_function;GO:0005488//binding	-
Bra000511	1.37	0.2	0.1	1.1	1.34	1.72	0	0	0.1	0.21	0	0.63	2.79	1.94	0.81	0.31	0.84	0.42	-	AT2G27430 (E=1e-092) | binding	-	-	-	-	-	GO:0003674//molecular_function;GO:0005488//binding	-
Bra000512	0.53	0	0	0	0	0	0.26	0	0	0	0	0	0	0	0	0	0	0	-	-	-	-	-	-	-	-	-
Bra000513	2.46	2.42	2.17	0	1.84	1.29	0.81	0.75	1.2	0.31	1	0.71	0.32	0.5	0	0	0.56	0.31	-	-	-	-	-	-	-	-	-
Bra000514	0.56	0.28	0.21	0	0	0	0	0	0	0.07	0	0	0	0	0	0	0	0	-	AT1G46984 (E=2e-094) | F-box protein-related	-	-	-	-	-	GO:0003674//molecular_function;GO:0005515//protein binding;GO:0005488//binding	-
Bra000515	0	0	0	0	0	0	0	0	0	0	0	0	0	0	0	0	0	0	-	AT2G27370 (E=3e-093) | integral membrane family protein	-	-	-	-	GO:0016020//membrane;GO:0071944//cell periphery;GO:0044464//cell part;GO:0005886//plasma membrane;GO:0005623//cell;GO:0005575//cellular_component	-	-
Bra000516	6.99	6.85	3.96	10.27	6.36	11.43	11.17	6.68	10.36	3.34	4.92	3.25	6.95	7.45	3.96	4.84	5.2	5.56	-	AT2G27330 (E=3e-038) | RNA recognition motif (RRM)-containing protein	-	-	-	-	-	GO:1901265//nucleoside phosphate binding;GO:0036094//small molecule binding;GO:0000166//nucleotide binding;GO:1901363//heterocyclic compound binding;GO:0003676//nucleic acid binding;GO:0003674//molecular_function;GO:0097159//organic cyclic compound binding;GO:0005488//binding	-
Bra000517	1.96	2.53	3.32	3.67	6.18	5.19	2.14	1.99	1.12	0.68	1.58	1.65	2.25	2.7	2.16	1.39	1.7	1.99	-	AT2G27310 (E=4e-118) | F-box family protein	-	-	-	-	-	GO:0005488//binding;GO:0005515//protein binding;GO:0003674//molecular_function	-
Bra000518	5.82	8	7.28	4.23	3.39	4.92	7.14	5.16	6.18	5.89	4.4	3.11	6.36	7.97	1.18	6.02	4.08	3.92	-	AT5G37290 (E=3e-092) | armadillo/beta-catenin repeat family protein	-	-	-	-	-	GO:0005515//protein binding;GO:0005488//binding;GO:0003674//molecular_function	-
Bra000519	0.16	0	0	0.64	0	0.15	5.02	7.14	3.67	0	0	0	0.37	0	0	7.75	6.78	5.46	-	-	-	-	-	-	-	-	-
Bra000520	10.87	12.51	10.92	10.09	8.19	12.82	1.1	0.51	0.46	11.97	8.37	4.9	8.22	11.91	5.85	0.59	0.99	0.24	ATDPB2	AT5G22110 (E=5e-252) ATDPB2, CYL2 | ATDPB2 (ARABIDOPSIS THALIANA DNA POLYMERASE EPSILON SUBUNIT B2); DNA binding / DNA-directed DNA polymerase/ nucleic acid binding	Genetic Information Processing;Metabolism	Nucleotide metabolism;Replication and repair	ko03420//Nucleotide excision repair;ko03030//DNA replication;ko00230//Purine metabolism;ko00240//Pyrimidine metabolism;ko03410//Base excision repair	K02325	GO:0005622//intracellular;GO:0005623//cell;GO:0044464//cell part;GO:0005575//cellular_component;GO:0043226//organelle;GO:0043227//membrane-bounded organelle;GO:0044424//intracellular part;GO:0005634//nucleus;GO:0043231//intracellular membrane-bounded organelle;GO:0043229//intracellular organelle	GO:0016740//transferase activity;GO:0005488//binding;GO:0097159//organic cyclic compound binding;GO:0003824//catalytic activity;GO:0003677//DNA binding;GO:0003674//molecular_function;GO:1901363//heterocyclic compound binding;GO:0003676//nucleic acid binding	GO:0043170//macromolecule metabolic process;GO:0046483//heterocycle metabolic process;GO:0034641//cellular nitrogen compound metabolic process;GO:0044238//primary metabolic process;GO:0071704//organic substance metabolic process;GO:0006139//nucleobase-containing compound metabolic process;GO:0090304//nucleic acid metabolic process;GO:0009058//biosynthetic process;GO:0044237//cellular metabolic pr…
Bra000521	0	0	0	0	0	0	0	0	0	0	0	0	0	0	0	0	0	0	-	-	-	-	-	-	-	-	-
Bra000522	1.39	3.41	2.4	4.09	3.61	3.78	0.62	0.36	0.73	1.57	1.77	1.08	1.55	3.39	2.37	0.65	0.44	0.23	-	AT2G27170 (E=1e-200) TTN7, SMC3 | TTN7 (TITAN7); ATP binding / protein binding	-	-	-	-	GO:0005623//cell;GO:0005575//cellular_component;GO:0005622//intracellular;GO:0044464//cell part	GO:1901265//nucleoside phosphate binding;GO:0044877//macromolecular complex binding;GO:0005515//protein binding;GO:1901363//heterocyclic compound binding;GO:0036094//small molecule binding;GO:0000166//nucleotide binding;GO:0005488//binding;GO:0003674//molecular_function;GO:0003682//chromatin binding;GO:0097159//organic cyclic compound binding	GO:0071840//cellular component organization or biogenesis;GO:0044763//single-organism cellular process;GO:0044238//primary metabolic process;GO:1901360//organic cyclic compound metabolic process;GO:0007049//cell cycle;GO:0046483//heterocycle metabolic process;GO:0050896//response to stimulus;GO:0006807//nitrogen compound metabolic process;GO:0009987//cellular process;GO:0008150//biological_proces…
Bra000523	1.73	1.91	0.89	1.26	0.71	1.19	2.95	3.61	6.75	0.53	0.58	0	1.29	0.58	0.15	13.75	17.59	9.39	-	-	-	-	-	-	-	-	-
Bra000524	1.43	1.84	1.21	1.19	0.27	1.4	1.53	0.93	1.9	1.94	0.94	0.62	0.42	1.48	0.7	1.58	0.73	0.89	-	AT3G29230 (E=8e-082) | pentatricopeptide (PPR) repeat-containing protein	-	-	-	-	-	GO:0005515//protein binding;GO:0005488//binding;GO:0003674//molecular_function	-
Bra000525	2.14	4.93	1.41	1.25	1.8	3.19	2.64	0.82	1.76	1.21	0.65	0.46	2.72	2.8	1.05	1.07	1.27	1.02	-	-	-	-	-	-	-	-	-
Bra000526	10.31	4.22	13.45	7.52	6.36	5.47	2.24	0.26	0.62	6.22	9.13	4.87	4.15	2.35	2.78	0.36	0.57	0.32	-	-	-	-	-	-	-	-	-
Bra000527	0	0	0	0	0	0	0	0	0	0	0	0	0	0	0	0	0	0	ENODL20	AT2G27035 (E=2e-057) | plastocyanin-like domain-containing protein	-	-	-	-	-	GO:0003674//molecular_function;GO:0005488//binding	-
Bra000528	15.55	16.45	12.59	8.99	4.43	10.61	8.16	6.77	5.94	16.91	11.38	9.36	8.87	9.73	5.74	6.1	4.91	5.54	EIL1	AT2G27050 (E=5e-246) EIL1 | EIL1 (ETHYLENE-INSENSITIVE3-LIKE 1); transcription factor/ transcription regulator	Environmental Information Processing	Signal transduction	ko04075//Plant hormone signal transduction	K14514	GO:0043227//membrane-bounded organelle;GO:0005575//cellular_component;GO:0044424//intracellular part;GO:0043231//intracellular membrane-bounded organelle;GO:0005623//cell;GO:0005634//nucleus;GO:0043226//organelle;GO:0043229//intracellular organelle;GO:0005622//intracellular;GO:0044464//cell part	GO:0003700//transcription factor activity, sequence-specific DNA binding;GO:0001071//nucleic acid binding transcription factor activity;GO:0003674//molecular_function	GO:0006950//response to stress;GO:0006807//nitrogen compound metabolic process;GO:0071704//organic substance metabolic process;GO:0009987//cellular process;GO:0050896//response to stimulus;GO:0046483//heterocycle metabolic process;GO:0044238//primary metabolic process;GO:0009607//response to biotic stimulus;GO:0009719//response to endogenous stimulus;GO:0006725//cellular aromatic compound metabol…
Bra000529	22.02	28.24	29.09	30.18	28.61	26.72	16.57	18.06	14.62	28.03	31.1	27.05	33.25	27.82	28.45	20.17	16.12	18.1	FUS12	AT2G26990 (E=2e-233) FUS12, ATCSN2, COP12, CSN2 | FUS12 (FUSCA 12)	-	-	-	-	GO:0005737//cytoplasm;GO:0005829//cytosol;GO:0005622//intracellular;GO:0005623//cell;GO:0044424//intracellular part;GO:0044444//cytoplasmic part;GO:0005575//cellular_component;GO:0044464//cell part	GO:0005515//protein binding;GO:0003674//molecular_function;GO:0005488//binding	GO:0044267//cellular protein metabolic process;GO:0044260//cellular macromolecule metabolic process;GO:0044238//primary metabolic process;GO:0019538//protein metabolic process;GO:0006464//cellular protein modification process;GO:0009987//cellular process;GO:0043170//macromolecule metabolic process;GO:0071704//organic substance metabolic process;GO:0043412//macromolecule modification;GO:0044237//c…
Bra000530	0	0	0	0	0	0	0	0	0	0	0	0	0	0	0	0	0	0	-	AT5G58784 (E=1e-036) | dehydrodolichyl diphosphate synthase	Metabolism	Metabolism of terpenoids and polyketides	ko00900//Terpenoid backbone biosynthesis	K11778	-	GO:0003674//molecular_function;GO:0003824//catalytic activity;GO:0016740//transferase activity	-
Bra000531	2.91	4.7	3.78	4.27	5.62	5.74	1.56	1.76	2.57	4.42	4.37	4.17	5.87	5.54	5.32	1.64	2.63	2.68	-	AT2G26960 (E=1e-117) AtMYB81 | AtMYB81 (myb domain protein 81); DNA binding / transcription factor	-	-	-	-	-	GO:0044877//macromolecular complex binding;GO:0097159//organic cyclic compound binding;GO:0003677//DNA binding;GO:0003682//chromatin binding;GO:0001071//nucleic acid binding transcription factor activity;GO:1901363//heterocyclic compound binding;GO:0003674//molecular_function;GO:0003700//transcription factor activity, sequence-specific DNA binding;GO:0003676//nucleic acid binding;GO:0005488//bind…	GO:0009058//biosynthetic process;GO:0044237//cellular metabolic process;GO:0034641//cellular nitrogen compound metabolic process;GO:0006807//nitrogen compound metabolic process;GO:0009987//cellular process;GO:0006139//nucleobase-containing compound metabolic process;GO:0071704//organic substance metabolic process;GO:0044238//primary metabolic process;GO:0006725//cellular aromatic compound metabol…
Bra000532	4.54	7.15	8.7	4.91	2.16	7.91	1.73	1.93	1.15	7.29	5.11	4.67	7.18	7.42	4.97	4.04	4.09	1.6	-	-	-	-	-	-	-	-	-
Bra000533	11.51	11.28	9.87	7.86	4.15	15.05	5.4	6.51	7.31	9	12.78	4.58	11.44	9.95	3.48	6.33	5.86	7.29	-	-	-	-	-	-	-	-	-
Bra000534	23.2	21.94	16.91	20.07	19.32	23.32	6.56	5.64	6.84	28.72	26.08	22.95	15.68	15.54	12.13	4.26	6.49	4.57	-	AT2G26800 (E=1e-200) | hydroxymethylglutaryl-CoA lyase, putative / 3-hydroxy-3-methylglutarate-CoA lyase, putative / HMG-CoA lyase, putative	Cellular Processes;Metabolism	Amino acid metabolism;Transport and catabolism;Carbohydrate metabolism;Lipid metabolism	ko04146//Peroxisome;ko00280//Valine, leucine and isoleucine degradation;ko00650//Butanoate metabolism;ko00072//Synthesis and degradation of ketone bodies	K01640	-	GO:0003674//molecular_function;GO:0003824//catalytic activity	GO:0008150//biological_process;GO:0008152//metabolic process
Bra000535	0.06	0	0	0.24	0.13	0.03	0.12	0.16	0.23	0	0	0	0	0.03	0.06	0.1	0.09	0.1	-	AT2G26610 (E=0.0) | FUNCTIONS IN: molecular_function unknown; LOCATED IN: chloroplast; CONTAINS InterPro DOMAIN/s: WD40 repeat-like (InterPro:IPR011046), WD40/YVTN repeat-like (InterPro:IPR015943); BEST Arabidopsis thaliana protein match is: transducin family protein / WD-40 repeat family protein (TAIR:AT3G33530.1); Has 123 Blast hits to 101 proteins in 39 species: Archae - 0; Bacteria - 0; Metaz…	-	-	-	-	-	GO:0005488//binding;GO:0003674//molecular_function;GO:0005515//protein binding	-
Bra000536	119.8	106.09	109.88	91.24	118.95	78.69	16.87	14.89	17.08	117.31	111.7	140.15	102.98	77.43	99.85	15.2	21.15	15.29	-	AT2G26600 (E=3e-180) | glycosyl hydrolase family 17 protein	-	-	-	-	GO:0005575//cellular_component;GO:0016020//membrane	GO:0003824//catalytic activity;GO:0003674//molecular_function;GO:0016787//hydrolase activity	GO:0005975//carbohydrate metabolic process;GO:0071704//organic substance metabolic process;GO:0008152//metabolic process;GO:0044238//primary metabolic process;GO:0008150//biological_process
Bra000537	23.8	24.78	28.6	26.91	7.37	29	14.25	13.35	11.4	23.92	23.23	14.38	24.33	25.29	11.34	11.02	12.11	14.49	RPN13	AT2G26590 (E=5e-131) | adhesion regulating molecule family	-	-	-	-	GO:0005575//cellular_component;GO:0043227//membrane-bounded organelle;GO:0005634//nucleus;GO:0043226//organelle;GO:0043231//intracellular membrane-bounded organelle;GO:0043229//intracellular organelle;GO:0005737//cytoplasm;GO:0044464//cell part;GO:0005622//intracellular;GO:0005623//cell;GO:0044424//intracellular part	-	GO:0009987//cellular process;GO:0019538//protein metabolic process;GO:0044238//primary metabolic process;GO:0044260//cellular macromolecule metabolic process;GO:0044707//single-multicellular organism process;GO:0036211//protein modification process;GO:0044699//single-organism process;GO:0044267//cellular protein metabolic process;GO:0050896//response to stimulus;GO:0008152//metabolic process;GO:0…
Bra000538	0.22	0	0	0.44	0.74	1.04	50.49	28.12	53.05	0.5	0	0.19	1.29	0.61	0.86	27.55	27.09	29.56	YAB5	AT2G26580 (E=7e-086) YAB5 | YAB5 (YABBY5); transcription factor	-	-	-	-	-	GO:0003674//molecular_function;GO:0003700//transcription factor activity, sequence-specific DNA binding;GO:0001071//nucleic acid binding transcription factor activity	GO:0044249//cellular biosynthetic process;GO:1901360//organic cyclic compound metabolic process;GO:0044267//cellular protein metabolic process;GO:1901576//organic substance biosynthetic process;GO:0006518//peptide metabolic process;GO:0044260//cellular macromolecule metabolic process;GO:0009653//anatomical structure morphogenesis;GO:0044767//single-organism developmental process;GO:0044271//cellu…
Bra000539	25.23	29.66	32.98	29.88	19.28	31	32.47	42.97	46.2	44.18	40.99	33.65	36.61	26.64	26.18	23.3	28.04	27.2	ATSPX2	AT2G26660 (E=9e-127) ATSPX2, SPX2 | SPX2 (SPX DOMAIN GENE 2)	-	-	-	-	GO:0043227//membrane-bounded organelle;GO:0043226//organelle;GO:0044464//cell part;GO:0044424//intracellular part;GO:0005575//cellular_component;GO:0005623//cell;GO:0043229//intracellular organelle;GO:0005622//intracellular;GO:0043231//intracellular membrane-bounded organelle;GO:0005634//nucleus	-	GO:0006807//nitrogen compound metabolic process;GO:0009058//biosynthetic process;GO:0006725//cellular aromatic compound metabolic process;GO:0009991//response to extracellular stimulus;GO:0034641//cellular nitrogen compound metabolic process;GO:0007154//cell communication;GO:0044238//primary metabolic process;GO:0009605//response to external stimulus;GO:0008152//metabolic process;GO:0006950//resp…
Bra000540	0.07	0.37	0.45	0.4	0.67	0.63	29.21	34.67	33.32	0.3	0.08	0	1.09	0.92	1.83	20.6	28.23	21.65	-	AT2G26440 (E=3e-254) | pectinesterase family protein	-	-	-	-	GO:0044464//cell part;GO:0005618//cell wall;GO:0030312//external encapsulating structure;GO:0071944//cell periphery;GO:0005575//cellular_component;GO:0005623//cell	GO:0016787//hydrolase activity;GO:0003674//molecular_function;GO:0098772//molecular function regulator;GO:0003824//catalytic activity;GO:0030234//enzyme regulator activity	GO:0071704//organic substance metabolic process;GO:0071840//cellular component organization or biogenesis;GO:0009056//catabolic process;GO:0009987//cellular process;GO:0016043//cellular component organization;GO:0044238//primary metabolic process;GO:0005975//carbohydrate metabolic process;GO:0008150//biological_process;GO:0008152//metabolic process
Bra000541	0	0	0	0	0	0.06	1.25	1.22	3.31	0	0	0	0	0	0	1.08	1.1	1.38	-	AT2G26450 (E=2e-290) | pectinesterase family protein	-	-	-	-	GO:0005618//cell wall;GO:0044464//cell part;GO:0030312//external encapsulating structure;GO:0005575//cellular_component;GO:0071944//cell periphery;GO:0005623//cell	GO:0030234//enzyme regulator activity;GO:0003824//catalytic activity;GO:0016787//hydrolase activity;GO:0003674//molecular_function;GO:0098772//molecular function regulator	GO:0016043//cellular component organization;GO:0008152//metabolic process;GO:0009987//cellular process;GO:0071840//cellular component organization or biogenesis;GO:0009056//catabolic process;GO:0008150//biological_process;GO:0044238//primary metabolic process;GO:0071704//organic substance metabolic process;GO:0005975//carbohydrate metabolic process
Bra000542	1.29	0.99	0.73	0.24	0.09	0.08	0.08	0.15	0.27	1.1	0.89	0.28	0.1	0	0	0.07	0.16	0	UGT76D1	AT2G26480 (E=7e-189) UGT76D1 | UGT76D1 (UDP-GLUCOSYL TRANSFERASE 76D1); UDP-glycosyltransferase/ quercetin 7-O-glucosyltransferase/ transferase, transferring glycosyl groups	-	-	-	-	-	GO:0003674//molecular_function;GO:0003824//catalytic activity;GO:0016740//transferase activity	GO:0008152//metabolic process;GO:0008150//biological_process
Bra000543	26.34	23.08	24.98	27.82	27.67	32.01	50.65	49.04	45.18	27.5	29.29	27.24	35.68	29.43	26.09	62.99	51.61	55.08	PDE135	AT2G26510 (E=5e-233) PDE135 | PDE135 (pigment defective embryo 135); transmembrane transporter	-	-	-	-	GO:0005623//cell;GO:0005886//plasma membrane;GO:0044464//cell part;GO:0016020//membrane;GO:0005575//cellular_component;GO:0071944//cell periphery	GO:0005215//transporter activity;GO:0003674//molecular_function	GO:0009987//cellular process;GO:0006810//transport;GO:0051234//establishment of localization;GO:0008150//biological_process;GO:0051179//localization
Bra000544	9.52	9.76	9.44	4.66	4.42	5.96	6	2.85	3.54	9.4	8.28	9.14	6.15	3.85	2.81	1.53	1.21	3.01	AR781	AT2G26530 (E=1e-070) AR781 | AR781	-	-	-	-	GO:0005623//cell;GO:0016020//membrane;GO:0005886//plasma membrane;GO:0044464//cell part;GO:0005575//cellular_component;GO:0071944//cell periphery	-	GO:0051716//cellular response to stimulus;GO:0007165//signal transduction;GO:0009719//response to endogenous stimulus;GO:0051179//localization;GO:0007154//cell communication;GO:0044700//single organism signaling;GO:0050789//regulation of biological process;GO:0008219//cell death;GO:0065007//biological regulation;GO:0016265//death;GO:0044763//single-organism cellular process;GO:0016043//cellular c…
Bra000545	19.57	27.18	18.96	6.26	4.26	24	5.07	1.67	5.39	26.73	19.06	4.63	6.95	23.19	3.02	6.02	2.49	2.9	-	AT2G24690 (E=2e-039) | DNA binding / transcription factor	-	-	-	-	GO:0043231//intracellular membrane-bounded organelle;GO:0005623//cell;GO:0043229//intracellular organelle;GO:0043227//membrane-bounded organelle;GO:0043226//organelle;GO:0005575//cellular_component;GO:0005634//nucleus;GO:0044424//intracellular part;GO:0044464//cell part;GO:0005622//intracellular	GO:0097159//organic cyclic compound binding;GO:1901363//heterocyclic compound binding;GO:0003674//molecular_function;GO:0005488//binding;GO:0003677//DNA binding;GO:0003676//nucleic acid binding	GO:0006725//cellular aromatic compound metabolic process;GO:0044238//primary metabolic process;GO:0044237//cellular metabolic process;GO:0071704//organic substance metabolic process;GO:0008152//metabolic process;GO:0034641//cellular nitrogen compound metabolic process;GO:0009058//biosynthetic process;GO:1901360//organic cyclic compound metabolic process;GO:0009987//cellular process;GO:0006139//nu…
Bra000546	3.99	3.44	4.23	2.85	3.9	2.68	1.49	1.22	0.98	2.2	2.17	3.14	3.86	1.72	3.4	0.53	0.99	0.92	-	-	-	-	-	-	-	-	-
Bra000547	33.55	30.12	28.39	47.51	42.83	42.88	41.34	33.38	36.72	28.2	27.45	33.4	46.75	46.84	56.73	28.95	31.7	31.61	TIC55-II	AT2G24820 (E=1e-288) TIC55 | TIC55 (TRANSLOCON AT THE INNER ENVELOPE MEMBRANE OF CHLOROPLASTS 55); 2 iron, 2 sulfur cluster binding / electron carrier/ oxidoreductase	-	-	-	-	GO:0005622//intracellular;GO:0044464//cell part;GO:0044444//cytoplasmic part;GO:0005575//cellular_component;GO:0005623//cell;GO:0043227//membrane-bounded organelle;GO:0044424//intracellular part;GO:0009536//plastid;GO:0005737//cytoplasm;GO:0043231//intracellular membrane-bounded organelle;GO:0043229//intracellular organelle;GO:0043226//organelle	GO:0003674//molecular_function;GO:0005488//binding;GO:0003824//catalytic activity	GO:0008152//metabolic process;GO:0051234//establishment of localization;GO:0006810//transport;GO:0051179//localization;GO:0008150//biological_process
Bra000548	0.08	0.09	0	0	0.74	0.16	0	0.46	0.09	0.09	0	0.28	0	0.3	0.08	0	0.25	0.09	-	AT2G24850 (E=2e-196) TAT3, TAT | TAT3 (TYROSINE AMINOTRANSFERASE 3); L-tyrosine:2-oxoglutarate aminotransferase/ transaminase	Metabolism	Metabolism of cofactors and vitamins;Amino acid metabolism;Global and Overview;Biosynthesis of other secondary metabolites	ko01230//Biosynthesis of amino acids;ko00270//Cysteine and methionine metabolism;ko00400//Phenylalanine, tyrosine and tryptophan biosynthesis;ko00130//Ubiquinone and other terpenoid-quinone biosynthesis;ko00360//Phenylalanine metabolism;ko00350//Tyrosine metabolism;ko00960//Tropane, piperidine and pyridine alkaloid biosynthesis;ko00950//Isoquinoline alkaloid biosynthesis	K00815	-	GO:0003674//molecular_function;GO:0016740//transferase activity;GO:0005488//binding;GO:0003824//catalytic activity	GO:0044699//single-organism process;GO:0009607//response to biotic stimulus;GO:0009628//response to abiotic stimulus;GO:0009605//response to external stimulus;GO:0044763//single-organism cellular process;GO:0007154//cell communication;GO:0006950//response to stress;GO:0023052//signaling;GO:0050794//regulation of cellular process;GO:0050896//response to stimulus;GO:0008152//metabolic process;GO:00…
Bra000549	1	1.68	1.56	0.57	1.39	1.52	1.88	2.18	2.82	1.66	0.75	1.27	1.56	1.97	1.21	3.01	1.88	1.96	-	AT2G25290 (E=2e-249) | binding	-	-	-	-	-	GO:0005488//binding;GO:0003674//molecular_function;GO:0005515//protein binding	-
Bra000550	4.48	4.9	2.94	3.79	2.52	6.79	3.44	1.52	3.31	5.99	2.66	1.98	3.74	9.42	3.36	2.68	3.12	1.69	-	AT2G25420 (E=1e-132) | FUNCTIONS IN: molecular_function unknown; INVOLVED IN: biological_process unknown; LOCATED IN: CUL4 RING ubiquitin ligase complex; EXPRESSED IN: 17 plant structures; EXPRESSED DURING: 7 growth stages; CONTAINS InterPro DOMAIN/s: WD40 repeat-like (InterPro:IPR011046), WD40 repeat, region (InterPro:IPR017986), WD40/YVTN repeat-like (InterPro:IPR015943), WD40 repeat (InterPro:…	Genetic Information Processing	Translation	ko03008//Ribosome biogenesis in eukaryotes	K14558	-	GO:0003674//molecular_function;GO:0005515//protein binding;GO:0005488//binding	GO:0044249//cellular biosynthetic process;GO:0071840//cellular component organization or biogenesis;GO:0036211//protein modification process;GO:0034645//cellular macromolecule biosynthetic process;GO:0007154//cell communication;GO:0043603//cellular amide metabolic process;GO:0048856//anatomical structure development;GO:0006139//nucleobase-containing compound metabolic process;GO:0044238//primary …
Bra000551	90.31	92.35	88.73	67.97	83.98	111.94	25.53	19.04	32.63	131.9	107.25	81.85	85.98	88.96	54.34	27.36	22.22	24.27	-	-	-	-	-	-	-	-	-
Bra000552	9.85	8.1	8.24	4.02	3.34	5.85	6	4.83	6.06	8.06	8.97	5.57	5.66	6.24	3.76	5.72	5.56	3.85	-	-	-	-	-	-	-	-	-
Bra000553	0.63	0.17	0.36	1.18	0.18	0.67	8.07	3.75	3.11	0.27	0.38	0.47	0.37	0.87	0.08	1.14	1.84	1.8	-	AT2G25737 (E=4e-178) | unknown protein	-	-	-	-	GO:0005575//cellular_component;GO:0016020//membrane	-	-
Bra000554	18.52	19.99	20.69	12.81	14.51	14.57	12.74	13.7	14.55	19.09	15.06	17.89	16.48	15.38	11.74	14.73	12.43	10.4	-	AT2G25740 (E=2e-214) | ATP-dependent protease La (LON) domain-containing protein	-	-	-	-	-	GO:0016787//hydrolase activity;GO:0003674//molecular_function;GO:0003824//catalytic activity	GO:0044238//primary metabolic process;GO:0043170//macromolecule metabolic process;GO:0019538//protein metabolic process;GO:0071704//organic substance metabolic process;GO:0008150//biological_process;GO:0008152//metabolic process
Bra000555	0.08	0.04	0.09	0	0	0	0.49	0.17	0.58	0	0	0.03	0	0.11	0.04	0.07	0.15	0.3	-	AT2G25790 (E=0.0) | leucine-rich repeat transmembrane protein kinase, putative	-	-	-	-	GO:0005575//cellular_component;GO:0043231//intracellular membrane-bounded organelle;GO:0005783//endoplasmic reticulum;GO:0043227//membrane-bounded organelle;GO:0005886//plasma membrane;GO:0071944//cell periphery;GO:0005737//cytoplasm;GO:0016020//membrane;GO:0044444//cytoplasmic part;GO:0044464//cell part;GO:0005623//cell;GO:0044424//intracellular part;GO:0005622//intracellular;GO:0043226//organel…	GO:0005488//binding;GO:1901363//heterocyclic compound binding;GO:0016740//transferase activity;GO:1901265//nucleoside phosphate binding;GO:0005515//protein binding;GO:0003674//molecular_function;GO:0003824//catalytic activity;GO:0036094//small molecule binding;GO:0097159//organic cyclic compound binding;GO:0016772//transferase activity, transferring phosphorus-containing groups;GO:0000166//nucleo…	GO:0009987//cellular process;GO:0009719//response to endogenous stimulus;GO:0044237//cellular metabolic process;GO:0019538//protein metabolic process;GO:0006464//cellular protein modification process;GO:0036211//protein modification process;GO:0043170//macromolecule metabolic process;GO:0050896//response to stimulus;GO:0008150//biological_process;GO:0044238//primary metabolic process;GO:0071704//…
Bra000556	0	0.99	0.2	6.57	9.99	8.8	9.49	8	6.41	0.1	0.33	0.08	5.16	7.37	5.99	5.38	6.02	4.63	-	AT5G19100 (E=8e-099) | extracellular dermal glycoprotein-related / EDGP-related	-	-	-	-	-	GO:0003824//catalytic activity;GO:0016787//hydrolase activity;GO:0003674//molecular_function	GO:0008152//metabolic process;GO:0019538//protein metabolic process;GO:0071704//organic substance metabolic process;GO:0043170//macromolecule metabolic process;GO:0008150//biological_process;GO:0044238//primary metabolic process
Bra000557	75.09	79.38	97.86	117.37	120.98	49.21	24.69	3.83	5.27	13.5	13.58	50.88	9.78	54.11	67.04	3.84	5.19	3.46	ATHSFA2	AT2G26150 (E=2e-155) ATHSFA2, HSFA2 | ATHSFA2; DNA binding / transcription factor	-	-	-	-	GO:0043229//intracellular organelle;GO:0044464//cell part;GO:0043231//intracellular membrane-bounded organelle;GO:0044424//intracellular part;GO:0043226//organelle;GO:0005623//cell;GO:0005575//cellular_component;GO:0005622//intracellular;GO:0005634//nucleus;GO:0043227//membrane-bounded organelle	GO:0001071//nucleic acid binding transcription factor activity;GO:0003700//transcription factor activity, sequence-specific DNA binding;GO:0003677//DNA binding;GO:0003676//nucleic acid binding;GO:0005488//binding;GO:1901363//heterocyclic compound binding;GO:0003674//molecular_function;GO:0097159//organic cyclic compound binding	GO:0019748//secondary metabolic process;GO:0044710//single-organism metabolic process;GO:0044238//primary metabolic process;GO:0009628//response to abiotic stimulus;GO:0071704//organic substance metabolic process;GO:0006950//response to stress;GO:0008152//metabolic process;GO:0050896//response to stimulus;GO:0034641//cellular nitrogen compound metabolic process;GO:0006725//cellular aromatic compo…
Bra000558	13.85	12.62	9.82	6.38	4.53	11.92	1.01	0.56	1.35	24.57	10.16	6.71	9.86	12.61	3.35	2.81	1.32	1.02	CYP711A1	AT2G26170 (E=5e-264) CYP711A1, MAX1 | CYP711A1; electron carrier/ heme binding / iron ion binding / monooxygenase/ oxygen binding	-	-	-	-	-	GO:0005488//binding;GO:0003674//molecular_function;GO:0003824//catalytic activity	GO:0044707//single-multicellular organism process;GO:0008152//metabolic process;GO:0044710//single-organism metabolic process;GO:0007275//multicellular organism development;GO:0044699//single-organism process;GO:0008219//cell death;GO:0008150//biological_process;GO:0050896//response to stimulus;GO:0006810//transport;GO:0009653//anatomical structure morphogenesis;GO:0016043//cellular component org…
Bra000559	0.37	0	0	0.09	0	0	0	0	0	0	0	0.24	0.11	0	0.18	0	0.09	0	-	AT4G00040 (E=2e-167) | chalcone and stilbene synthase family protein	-	-	-	-	-	GO:0003674//molecular_function;GO:0003824//catalytic activity;GO:0016740//transferase activity	GO:0009058//biosynthetic process;GO:0008150//biological_process;GO:0008152//metabolic process
Bra000560	0	0	0	0	0	0.09	0.09	0	0.31	0.11	0	0.16	0	0	0.18	0	0	0	-	AT4G00050 (E=7e-110) UNE10 | UNE10 (unfertilized embryo sac 10); DNA binding / transcription factor	-	-	-	-	-	GO:0005488//binding;GO:0005515//protein binding;GO:0003674//molecular_function	-
Bra000561	10.49	9.8	10.77	9.9	7.27	12.43	7.32	6.21	8.89	11.74	9.06	9.14	10.05	11.4	10.58	6.37	6.67	7.16	MEE44	AT4G00060 (E=0.0) MEE44 | MEE44 (maternal effect embryo arrest 44); nucleotidyltransferase	-	-	-	-	-	GO:0003674//molecular_function;GO:0003824//catalytic activity;GO:0016740//transferase activity	-
Bra000562	0	0	0	0	0	0	0	0	0	0	0	0	0	0	0	0	0	0	-	AT4G00080 (E=8e-086) UNE11 | UNE11 (unfertilized embryo sac 11); enzyme inhibitor/ pectinesterase/ pectinesterase inhibitor	-	-	-	-	-	GO:0003824//catalytic activity;GO:0016787//hydrolase activity;GO:0003674//molecular_function;GO:0030234//enzyme regulator activity;GO:0098772//molecular function regulator	GO:0008150//biological_process
Bra000563	4	4.6	2.74	1.02	0.68	4.82	4.67	2.88	5.12	4.69	3.04	0.95	1.91	4.85	0.85	6.51	3.73	4.08	-	AT2G24690 (E=2e-151) | DNA binding / transcription factor	-	-	-	-	GO:0005623//cell;GO:0044424//intracellular part;GO:0005634//nucleus;GO:0044464//cell part;GO:0043231//intracellular membrane-bounded organelle;GO:0043226//organelle;GO:0043227//membrane-bounded organelle;GO:0043229//intracellular organelle;GO:0005575//cellular_component;GO:0005622//intracellular	GO:1901363//heterocyclic compound binding;GO:0003674//molecular_function;GO:0003677//DNA binding;GO:0003676//nucleic acid binding;GO:0097159//organic cyclic compound binding;GO:0005488//binding	GO:0006807//nitrogen compound metabolic process;GO:0034641//cellular nitrogen compound metabolic process;GO:0008152//metabolic process;GO:0009058//biosynthetic process;GO:0071704//organic substance metabolic process;GO:0044238//primary metabolic process;GO:0006725//cellular aromatic compound metabolic process;GO:0008150//biological_process;GO:0006139//nucleobase-containing compound metabolic proc…
Bra000564	5.68	5.86	2.03	1.08	1.09	3	1.52	0.53	1.73	6.57	1.79	1.7	2.23	5.15	1.3	2.3	0.87	1.11	-	AT2G24650 (E=1e-145) | DNA binding / transcription factor	-	-	-	-	GO:0043229//intracellular organelle;GO:0044424//intracellular part;GO:0043226//organelle;GO:0005622//intracellular;GO:0043227//membrane-bounded organelle;GO:0005623//cell;GO:0005575//cellular_component;GO:0044464//cell part;GO:0005634//nucleus;GO:0043231//intracellular membrane-bounded organelle	GO:0003676//nucleic acid binding;GO:1901363//heterocyclic compound binding;GO:0003674//molecular_function;GO:0003677//DNA binding;GO:0005488//binding;GO:0097159//organic cyclic compound binding	GO:1901360//organic cyclic compound metabolic process;GO:0006807//nitrogen compound metabolic process;GO:0046483//heterocycle metabolic process;GO:0009058//biosynthetic process;GO:0008150//biological_process;GO:0071704//organic substance metabolic process;GO:0044238//primary metabolic process;GO:0009987//cellular process;GO:0008152//metabolic process;GO:0044237//cellular metabolic process;GO:0006…
Bra000565	0	0	0.06	0.16	0	0	0	0	0	0	0	0	0	0.05	0	0	0	0	MSL9	AT5G19520 (E=3e-261) MSL9 | MSL9 (MECHANOSENSITIVE CHANNEL OF SMALL CONDUCTANCE-LIKE 9); mechanically-gated ion channel	-	-	-	-	GO:0016020//membrane;GO:0005575//cellular_component	-	GO:0051234//establishment of localization;GO:0008150//biological_process;GO:0051179//localization;GO:0009987//cellular process;GO:0006810//transport
Bra000566	0	0.14	0	0	0	0	0	0	0	0	0	0	0.15	0	0	0	0	0	-	-	-	-	-	-	-	-	-
Bra000567	12.96	18.41	15.91	25.9	30.74	21.03	12.82	10.8	12.59	18.77	19.16	25.53	30.83	31	49.01	7.85	5.9	9.63	-	Mog1/PsbP/DUF1795-like photosystem II reaction center PsbP family protein [Source:TAIR;Acc:AT3G63540](projected from arabidopsis_thaliana,AT3G63540)	-	-	-	-	GO:0016020//membrane;GO:0044464//cell part;GO:0005623//cell;GO:0005622//intracellular;GO:0044424//intracellular part;GO:0005575//cellular_component;GO:0009579//thylakoid	GO:0003674//molecular_function;GO:0005488//binding	GO:0008152//metabolic process;GO:0009987//cellular process;GO:0044237//cellular metabolic process;GO:0008150//biological_process;GO:0015979//photosynthesis
Bra000568	0.06	0.2	0	0	0	0	0	0.11	0.34	0	0	0	0	0	0.06	0	0	0.07	-	AT2G24210 (E=4e-256) TPS10 | TPS10 (terpene synthase 10); (E)-beta-ocimene synthase/ myrcene synthase	Metabolism	Metabolism of terpenoids and polyketides	ko00902//Monoterpenoid biosynthesis	K12467	-	GO:0005488//binding;GO:0003674//molecular_function;GO:0003824//catalytic activity	GO:0008152//metabolic process;GO:0008150//biological_process
Bra000569	0	0	0	0	0	0	0	0	0	0	0	0	0	0	0	0	0	0	-	AT5G51600 (E=2e-021) PLE, ATMAP65-3, MAP65-3 | PLE (PLEIADE); microtubule binding	-	-	-	-	-	GO:0005488//binding;GO:0016740//transferase activity;GO:0003824//catalytic activity;GO:0003674//molecular_function;GO:0005515//protein binding	GO:0008150//biological_process;GO:0044763//single-organism cellular process;GO:0071840//cellular component organization or biogenesis;GO:0044699//single-organism process;GO:0009987//cellular process;GO:0007049//cell cycle;GO:0016043//cellular component organization
Bra000570	0.1	0	0	3.32	4.64	4.19	8.67	18.21	11.13	0.23	0.25	0.18	3.39	4.67	5.57	20.79	22.57	21.67	-	AT2G24150 (E=9e-143) HHP3 | HHP3 (heptahelical protein 3); receptor	-	-	-	-	GO:0016020//membrane;GO:0005575//cellular_component	-	-
Bra000571	952.53	656.96	579.28	461.94	538.58	482.18	153.05	97.69	110.17	647.34	704.78	835.1	508.88	366.84	414.59	98	116.01	114.77	-	AT2G23810 (E=1e-118) TET8 | TET8 (TETRASPANIN8)	-	-	-	-	GO:0016020//membrane;GO:0005575//cellular_component	-	-
Bra000572	3.92	5.63	3.95	10.8	14.96	11.24	0.93	1.2	1.36	3.44	6.64	4.38	21.75	17.91	28.68	1.87	1.85	2.75	-	AT2G23190 (E=5e-183) CYP81D7 | CYP81D7; electron carrier/ heme binding / iron ion binding / monooxygenase/ oxygen binding	-	-	-	-	-	GO:0005488//binding;GO:0003824//catalytic activity;GO:0003674//molecular_function	GO:0008150//biological_process;GO:0008152//metabolic process
Bra000573	23.89	20.65	22.42	20.23	14.05	21.56	6.1	5.09	7.26	23.37	21.8	18.6	21.83	19.65	18.95	6.26	6.64	6.11	NRAMP3	AT2G23150 (E=3e-268) NRAMP3, ATNRAMP3 | NRAMP3 (NATURAL RESISTANCE-ASSOCIATED MACROPHAGE PROTEIN 3); inorganic anion transmembrane transporter/ manganese ion transmembrane transporter/ metal ion transmembrane transporter	-	-	-	-	GO:0005575//cellular_component;GO:0005623//cell;GO:0044424//intracellular part;GO:0005794//Golgi apparatus;GO:0005773//vacuole;GO:0005622//intracellular;GO:0043229//intracellular organelle;GO:0043226//organelle;GO:0044444//cytoplasmic part;GO:0016020//membrane;GO:0044464//cell part;GO:0012505//endomembrane system;GO:0043227//membrane-bounded organelle;GO:0005737//cytoplasm;GO:0043231//intracellul…	GO:0003674//molecular_function;GO:0005215//transporter activity	GO:0051179//localization;GO:0009987//cellular process;GO:0008150//biological_process;GO:0009607//response to biotic stimulus;GO:0006810//transport;GO:0006950//response to stress;GO:0009605//response to external stimulus;GO:0051234//establishment of localization;GO:0008152//metabolic process;GO:0050896//response to stimulus
Bra000574	5.97	14.25	22.92	21.24	28.46	26.47	9.55	17.75	12.14	9.34	11.77	23.79	23.76	31.42	39.28	15.37	12.63	11.08	-	-	-	-	-	-	-	-	-
Bra000575	6.22	12.63	9.91	18.2	23.47	25.16	33	42.39	36.35	9.47	11.69	12.01	32.79	39.61	32.51	38.03	39.93	40.25	AtGRF1	AT2G22840 (E=6e-226) AtGRF1 | AtGRF1 (GROWTH-REGULATING FACTOR 1); transcription activator	-	-	-	-	GO:0043229//intracellular organelle;GO:0044424//intracellular part;GO:0005634//nucleus;GO:0005622//intracellular;GO:0043231//intracellular membrane-bounded organelle;GO:0043227//membrane-bounded organelle;GO:0005623//cell;GO:0043226//organelle;GO:0044464//cell part;GO:0005575//cellular_component	GO:1901265//nucleoside phosphate binding;GO:0003674//molecular_function;GO:0003824//catalytic activity;GO:0005488//binding;GO:0000166//nucleotide binding;GO:0016787//hydrolase activity;GO:1901363//heterocyclic compound binding;GO:0036094//small molecule binding;GO:0097159//organic cyclic compound binding	GO:0000003//reproduction;GO:0006807//nitrogen compound metabolic process;GO:0044699//single-organism process;GO:0032502//developmental process;GO:0044237//cellular metabolic process;GO:0032501//multicellular organismal process;GO:0006725//cellular aromatic compound metabolic process;GO:0009791//post-embryonic development;GO:0044767//single-organism developmental process;GO:0044238//primary metabo…
Bra000576	0	0.47	0	0	0.16	0.13	0	0	0.16	0	0	0	0	0.26	0	0	0	0.16	-	AT2G22920 (E=3e-082) SCPL12 | serine carboxypeptidase S10 family protein	-	-	-	-	-	GO:0003824//catalytic activity;GO:0003674//molecular_function;GO:0016787//hydrolase activity	GO:0071704//organic substance metabolic process;GO:0008152//metabolic process;GO:0044238//primary metabolic process;GO:0019538//protein metabolic process;GO:0043170//macromolecule metabolic process;GO:0008150//biological_process
Bra000577	10.22	12.44	10.24	9.7	10.11	13.59	3.57	4.72	5.53	11.47	10.67	9.4	12.74	14.45	11.76	4.26	4.37	3.63	-	AT3G43590 (E=1e-034) | zinc knuckle (CCHC-type) family protein	-	-	-	-	-	GO:0005488//binding;GO:0097159//organic cyclic compound binding;GO:0003674//molecular_function;GO:1901363//heterocyclic compound binding;GO:0003676//nucleic acid binding	-
Bra000578	0	0	0	0	0	0.59	0	0	0	0	0	0	0.11	0.58	0	0	0	0	PLP2	AT2G26560 (E=1e-207) PLP2, PLA IIA, PLA2A | PLA2A (PHOSPHOLIPASE A 2A); lipase/ nutrient reservoir	-	-	-	-	GO:0044424//intracellular part;GO:0005623//cell;GO:0005737//cytoplasm;GO:0016020//membrane;GO:0005575//cellular_component;GO:0044464//cell part;GO:0005622//intracellular	GO:0016787//hydrolase activity;GO:0003674//molecular_function;GO:0003824//catalytic activity	GO:0036211//protein modification process;GO:0071840//cellular component organization or biogenesis;GO:0007154//cell communication;GO:0044238//primary metabolic process;GO:0006810//transport;GO:0008219//cell death;GO:0008150//biological_process;GO:0023052//signaling;GO:0044699//single-organism process;GO:0043170//macromolecule metabolic process;GO:0065007//biological regulation;GO:0009056//catabol…
Bra000579	0	0	0	0	0	0.29	0	0	0	0	0	0.27	0.72	2.27	0.6	0	0	0	-	AT2G21650 (E=3e-030) MEE3, ATRL2 | MEE3 (MATERNAL EFFECT EMBRYO ARREST 3); DNA binding / transcription factor	-	-	-	-	-	GO:0003674//molecular_function;GO:0003676//nucleic acid binding;GO:1901363//heterocyclic compound binding;GO:0044877//macromolecular complex binding;GO:0005488//binding;GO:0003682//chromatin binding;GO:0003677//DNA binding;GO:0097159//organic cyclic compound binding	-
Bra000580	0	0	0	0	0	0	0	0	0	0	0	0	0	0	0	0	0	0	-	-	-	-	-	-	-	-	-
Bra000581	0	0	0	0	0	0	0	0	0	0	0	0	0	0	0	0	0	0	-	AT2G21550 (E=6e-203) | bifunctional dihydrofolate reductase-thymidylate synthase, putative / DHFR-TS, putative	Metabolism	Metabolism of cofactors and vitamins;Nucleotide metabolism	ko00240//Pyrimidine metabolism;ko00670//One carbon pool by folate;ko00790//Folate biosynthesis	K13998	-	GO:0016740//transferase activity;GO:0003674//molecular_function;GO:0003824//catalytic activity	GO:0043170//macromolecule metabolic process;GO:0007049//cell cycle;GO:0009058//biosynthetic process;GO:0034641//cellular nitrogen compound metabolic process;GO:0051234//establishment of localization;GO:0044238//primary metabolic process;GO:0044763//single-organism cellular process;GO:0006259//DNA metabolic process;GO:1901360//organic cyclic compound metabolic process;GO:0008152//metabolic process…
Bra000582	0.13	0.44	0.9	0.27	0.15	1.75	0.13	0	0	1.5	1.45	0	0.93	2.57	0.65	0.11	0	0	-	-	-	-	-	-	-	-	-
Bra000583	0.91	1.48	2.23	0.07	0.79	1.73	0.35	0.58	0.77	4.21	3.09	2.91	1.57	2.02	1.18	0.54	0.86	0.48	-	AT2G21340 (E=6e-206) | antiporter/ drug transporter	-	-	-	-	GO:0016020//membrane;GO:0005575//cellular_component	GO:0003674//molecular_function;GO:0005215//transporter activity	GO:0008150//biological_process;GO:0006810//transport;GO:0051179//localization;GO:0009987//cellular process;GO:0051234//establishment of localization
Bra000584	0	0.25	0.09	1.22	0.68	1.98	7.71	5.45	12.88	0.34	0.27	0.06	3.26	8.73	4.64	4.76	8.55	5.43	-	AT2G21050 (E=2e-259) | amino acid permease, putative	Environmental Information Processing	Signal transduction	ko04075//Plant hormone signal transduction	K13946	GO:0005575//cellular_component;GO:0016020//membrane	-	-
Bra000585	8.03	8.99	6.31	4.31	1.23	9.9	1.17	0.25	1.1	4.32	5.45	1.65	3.75	10.79	1.88	0.86	0.09	0.21	MCM10	AT2G20980 (E=8e-170) MCM10 | MCM10	-	-	-	-	GO:0043227//membrane-bounded organelle;GO:0005634//nucleus;GO:0005622//intracellular;GO:0043231//intracellular membrane-bounded organelle;GO:0043229//intracellular organelle;GO:0005623//cell;GO:0044424//intracellular part;GO:0043226//organelle;GO:0005575//cellular_component;GO:0044464//cell part	-	GO:0008150//biological_process;GO:0008152//metabolic process;GO:0044237//cellular metabolic process;GO:0044260//cellular macromolecule metabolic process;GO:1901360//organic cyclic compound metabolic process;GO:0006807//nitrogen compound metabolic process;GO:0071704//organic substance metabolic process;GO:0006259//DNA metabolic process;GO:0090304//nucleic acid metabolic process;GO:0009058//biosynt…
Bra000586	1.12	1.74	1.14	1.35	1.39	2.12	0.66	0.31	0.43	2.09	0.96	2.27	2.04	2.12	1.98	0.96	0.91	0.71	-	AT2G20960 (E=1e-158) pEARLI4 | pEARLI4	-	-	-	-	-	GO:0005488//binding;GO:0003682//chromatin binding;GO:0044877//macromolecular complex binding;GO:0003674//molecular_function	GO:0007049//cell cycle;GO:0044763//single-organism cellular process;GO:0044699//single-organism process;GO:0008152//metabolic process;GO:0008150//biological_process;GO:0016043//cellular component organization;GO:0071840//cellular component organization or biogenesis;GO:0009987//cellular process
Bra000587	2.6	3.33	2.5	2.48	4.96	2.71	2.05	0.8	0.81	4.9	2.93	8.92	11.45	2.53	5.25	0.11	0.68	0.23	-	AT2G20950 (E=9e-128) | EXPRESSED IN: 23 plant structures; EXPRESSED DURING: 13 growth stages; CONTAINS InterPro DOMAIN/s: Phospholipase-like, arabidopsis (InterPro:IPR007942); BEST Arabidopsis thaliana protein match is: unknown protein (TAIR:AT4G38550.1); Has 618 Blast hits to 562 proteins in 105 species: Archae - 7; Bacteria - 22; Metazoa - 391; Fungi - 75; Plants - 96; Viruses - 2; Other Eukary…	-	-	-	-	-	GO:0005488//binding;GO:0003674//molecular_function;GO:0044877//macromolecular complex binding;GO:0003682//chromatin binding	GO:0008150//biological_process;GO:0016043//cellular component organization;GO:0044763//single-organism cellular process;GO:0007049//cell cycle;GO:0044699//single-organism process;GO:0071840//cellular component organization or biogenesis;GO:0008152//metabolic process;GO:0009987//cellular process
Bra000588	23.35	21.79	27.34	18.75	30.3	27.57	18.33	19.96	14.11	23.93	22.45	36.47	26.4	31.31	32.8	12.19	9.82	14.29	-	AT2G20920 (E=6e-102) | unknown protein	-	-	-	-	GO:0016020//membrane;GO:0005575//cellular_component	-	GO:0009987//cellular process;GO:0008150//biological_process;GO:0008152//metabolic process;GO:0009056//catabolic process
Bra000589	0.35	0.26	1.07	7.25	7.06	10.05	1.4	1.09	1.43	1.2	1.44	1.22	4.45	6.45	7.44	1.22	1.32	1.49	-	-	-	-	-	-	-	-	-
Bra000590	0	0	0	0	0	0	59.02	97.08	39.05	0	0	0	0	0	0	72.65	47.98	73.8	-	AT2G23240 (E=5e-031) | plant EC metallothionein-like family 15 protein	-	-	-	-	-	GO:0005488//binding;GO:0003674//molecular_function	-
Bra000591	0.36	0.1	0	4.5	0.71	0.85	0.35	0.33	0.49	0.4	0.22	0.15	0.21	0.41	0.7	0.46	0.82	0.72	-	AT2G42005 (E=1e-187) | amino acid transporter family protein	-	-	-	-	GO:0005575//cellular_component;GO:0016020//membrane	-	-
Bra000592	0.22	0.92	0.5	0.57	0.69	2.28	1.13	0.44	0.68	1.09	0.54	0.38	1.55	4.06	1.51	0.68	0.22	0.3	-	AT5G49760 (E=9e-308) | leucine-rich repeat family protein / protein kinase family protein	-	-	-	-	GO:0016020//membrane;GO:0005575//cellular_component	GO:0000166//nucleotide binding;GO:0036094//small molecule binding;GO:0003824//catalytic activity;GO:1901265//nucleoside phosphate binding;GO:1901363//heterocyclic compound binding;GO:0016301//kinase activity;GO:0005488//binding;GO:0003674//molecular_function;GO:0016740//transferase activity;GO:0097159//organic cyclic compound binding;GO:0016772//transferase activity, transferring phosphorus-conta…	GO:0044260//cellular macromolecule metabolic process;GO:0044238//primary metabolic process;GO:0009987//cellular process;GO:0008152//metabolic process;GO:0071704//organic substance metabolic process;GO:0043170//macromolecule metabolic process;GO:0044267//cellular protein metabolic process;GO:0008150//biological_process;GO:0006464//cellular protein modification process;GO:0036211//protein modificat…
Bra000593	1.37	1.98	2.49	7.74	12.54	5.97	50.6	49.7	21.8	1.24	1.34	1.3	4.04	4.95	3.92	39.63	32.89	48.01	-	-	-	-	-	-	-	-	-
Bra000594	262.47	236.91	264.36	198.74	265.61	270.15	95.03	58.66	70.3	286.26	323.51	302.72	291.39	234.4	230.52	50.96	63.61	68.57	-	AT5G49720 (E=0.0) ATGH9A1, DEC, KOR, RSW2, IRX2, KOR1 | ATGH9A1 (ARABIDOPSIS THALIANA GLYCOSYL HYDROLASE 9A1); cellulase/ hydrolase, hydrolyzing O-glycosyl compounds	-	-	-	-	-	GO:0016787//hydrolase activity;GO:0003674//molecular_function;GO:0003824//catalytic activity	GO:0008152//metabolic process;GO:0008150//biological_process;GO:0071704//organic substance metabolic process;GO:0044238//primary metabolic process;GO:0005975//carbohydrate metabolic process;GO:0009056//catabolic process;GO:0009987//cellular process
Bra000595	20.75	23.68	16.13	5.86	4.38	22.53	23.53	14.65	23.62	25.62	20.1	6.24	14.71	29.23	3.74	20.27	14.56	16.07	-	AT2G23390 (E=2e-232) | FUNCTIONS IN: molecular_function unknown; INVOLVED IN: biological_process unknown; EXPRESSED IN: 23 plant structures; EXPRESSED DURING: 13 growth stages; CONTAINS InterPro DOMAIN/s: Protein of unknown function DUF482 (InterPro:IPR007434), Acyl-CoA N-acyltransferase (InterPro:IPR016181); Has 1806 Blast hits to 1806 proteins in 374 species: Archae - 0; Bacteria - 707; Metazoa…	-	-	-	-	-	-	GO:0044238//primary metabolic process;GO:0051179//localization;GO:0006629//lipid metabolic process;GO:0005975//carbohydrate metabolic process;GO:0006810//transport;GO:0009058//biosynthetic process;GO:0071704//organic substance metabolic process;GO:0044237//cellular metabolic process;GO:0044710//single-organism metabolic process;GO:0043170//macromolecule metabolic process;GO:0006464//cellular prot…
Bra000596	14.78	17.98	17.07	20.96	37.55	38.17	6.39	4.17	5.51	20.12	20.49	25.95	32.49	30.51	29.46	2.77	3.62	2.69	-	AT5G49890 (E=0.0) CLC-C, ATCLC-C | CLC-C (CHLORIDE CHANNEL C); anion channel/ voltage-gated chloride channel	-	-	-	-	GO:0016020//membrane;GO:0005575//cellular_component	GO:0005488//binding;GO:0036094//small molecule binding;GO:0005215//transporter activity;GO:1901265//nucleoside phosphate binding;GO:0003674//molecular_function;GO:1901363//heterocyclic compound binding;GO:0000166//nucleotide binding;GO:0097159//organic cyclic compound binding	GO:0006810//transport;GO:0051179//localization;GO:0051234//establishment of localization;GO:0009987//cellular process;GO:0008150//biological_process
Bra000597	1.4	1.99	1.18	0.95	3.31	3.13	0.26	0.72	1.74	3.85	2.43	1.72	3.79	0.96	1.21	0.81	1.45	0.54	-	-	-	-	-	-	-	-	-
Bra000598	10.55	11.46	12.36	9.64	8.27	13.61	3.17	2.4	2.48	11.55	11.08	9.07	12.9	10	7.8	1.52	1.65	1.32	-	AT5G49900 (E=0.0) | catalytic/ glucosylceramidase	Metabolism	Glycan biosynthesis and metabolism;Lipid metabolism	ko00600//Sphingolipid metabolism;ko00511//Other glycan degradation	K17108	GO:0044444//cytoplasmic part;GO:0043231//intracellular membrane-bounded organelle;GO:0005886//plasma membrane;GO:0044424//intracellular part;GO:0016020//membrane;GO:0005623//cell;GO:0043226//organelle;GO:0005737//cytoplasm;GO:0044464//cell part;GO:0043227//membrane-bounded organelle;GO:0005575//cellular_component;GO:0005622//intracellular;GO:0043229//intracellular organelle;GO:0005794//Golgi appa…	GO:0003674//molecular_function;GO:0003824//catalytic activity;GO:0016787//hydrolase activity	GO:0044238//primary metabolic process;GO:0071704//organic substance metabolic process;GO:0006629//lipid metabolic process;GO:0044710//single-organism metabolic process;GO:0044699//single-organism process;GO:0009056//catabolic process;GO:0009987//cellular process;GO:0008152//metabolic process;GO:0008150//biological_process
Bra000599	3.27	6.05	6.65	5.35	9.68	6.19	1.21	3.14	0.75	5.7	5.16	6.59	5.61	4.92	3.62	0.7	1.81	1.57	-	AT5G49920 (E=6e-091) | octicosapeptide/Phox/Bem1p (PB1) domain-containing protein	-	-	-	-	-	GO:0005488//binding;GO:0003674//molecular_function;GO:0005515//protein binding	-
Bra000600	43.6	45.25	37.08	37.24	40.61	41.49	25.99	23.89	23.84	45.85	35.01	29.8	39.34	38.33	28.81	31.05	23.86	25.63	emb1441	AT5G49930 (E=0.0) emb1441 | emb1441 (embryo defective 1441); nucleic acid binding / zinc ion binding	-	-	-	-	-	GO:1901363//heterocyclic compound binding;GO:0005488//binding;GO:0003676//nucleic acid binding;GO:0003674//molecular_function;GO:0097159//organic cyclic compound binding	GO:0009056//catabolic process;GO:0008150//biological_process;GO:0008152//metabolic process;GO:0006807//nitrogen compound metabolic process;GO:0044238//primary metabolic process;GO:0006139//nucleobase-containing compound metabolic process;GO:0034641//cellular nitrogen compound metabolic process;GO:1901360//organic cyclic compound metabolic process;GO:0046483//heterocycle metabolic process;GO:00717…
Bra000601	5.44	4.07	5.62	10.12	9	9.66	3.48	3.38	4.58	7.58	2.73	7.17	9.4	7.68	9.9	3.43	4.39	2.75	-	AT5G49940 (E=4e-083) NFU2, ATCNFU2 | NFU2 (NIFU-LIKE PROTEIN 2); structural molecule	-	-	-	-	-	GO:0003674//molecular_function;GO:0005488//binding	GO:0009987//cellular process;GO:0008152//metabolic process;GO:0009058//biosynthetic process;GO:0008150//biological_process;GO:0016043//cellular component organization;GO:0071840//cellular component organization or biogenesis
Bra000602	15.21	20.87	22.5	20.02	26.52	23.92	7.26	12	10.46	20.14	19.6	27.65	27.05	24.76	29.07	9.94	14.31	11.53	-	AT5G49945 (E=1e-172) | unknown protein	-	-	-	-	GO:0044464//cell part;GO:0043229//intracellular organelle;GO:0043227//membrane-bounded organelle;GO:0043231//intracellular membrane-bounded organelle;GO:0044444//cytoplasmic part;GO:0005737//cytoplasm;GO:0005783//endoplasmic reticulum;GO:0043226//organelle;GO:0012505//endomembrane system;GO:0005575//cellular_component;GO:0044424//intracellular part;GO:0005622//intracellular;GO:0005623//cell	-	-
Bra000603	46.64	45.06	32.13	20.8	21.33	41.35	18.82	17.13	17.44	46.64	35.54	25	36.48	38.17	22.29	22.67	16.04	19.75	ATPPOX	AT5G49970 (E=2e-246) ATPPOX, PDX3 | ATPPOX (A. THALIANA PYRIDOXIN (PYRODOXAMINE) 5'-PHOSPHATE OXIDASE); pyridoxamine-phosphate oxidase	Metabolism	Metabolism of cofactors and vitamins	ko00750//Vitamin B6 metabolism	K00275	GO:0005575//cellular_component;GO:0005739//mitochondrion;GO:0043226//organelle;GO:0005622//intracellular;GO:0044424//intracellular part;GO:0043231//intracellular membrane-bounded organelle;GO:0005737//cytoplasm;GO:0005829//cytosol;GO:0044444//cytoplasmic part;GO:0005623//cell;GO:0043229//intracellular organelle;GO:0044464//cell part;GO:0009536//plastid;GO:0043227//membrane-bounded organelle	GO:0000166//nucleotide binding;GO:0097159//organic cyclic compound binding;GO:0003824//catalytic activity;GO:1901265//nucleoside phosphate binding;GO:0036094//small molecule binding;GO:0005488//binding;GO:0003674//molecular_function;GO:1901363//heterocyclic compound binding	GO:0044710//single-organism metabolic process;GO:0008150//biological_process;GO:0019748//secondary metabolic process;GO:0006725//cellular aromatic compound metabolic process;GO:0046483//heterocycle metabolic process;GO:0044237//cellular metabolic process;GO:0034641//cellular nitrogen compound metabolic process;GO:0071704//organic substance metabolic process;GO:1901360//organic cyclic compound met…
Bra000604	15.16	21.23	22.61	28.38	33.28	27.46	6.08	6.86	9.07	23.72	24.69	29.93	33.61	30.95	37.49	9.06	8.93	10.42	AFB5	AT5G49980 (E=0.0) AFB5 | AFB5 (Auxin F-Box protein 5); ubiquitin-protein ligase	-	-	-	-	GO:0044464//cell part;GO:0005623//cell;GO:0005575//cellular_component;GO:0005622//intracellular	GO:0003674//molecular_function;GO:0005515//protein binding;GO:0005488//binding	GO:0090567//reproductive shoot system development;GO:0007154//cell communication;GO:0065007//biological regulation;GO:0048731//system development;GO:0009719//response to endogenous stimulus;GO:0044763//single-organism cellular process;GO:0044707//single-multicellular organism process;GO:0007165//signal transduction;GO:0050794//regulation of cellular process;GO:0051716//cellular response to stimul…
Bra000605	10.28	15.98	11.97	8.43	9.02	13.27	11.75	5.72	8.3	12.88	9.43	7.65	10.3	13.5	7.69	7.84	6.05	8.55	-	AT5G50000 (E=1e-211) | protein kinase, putative	-	-	-	-	GO:0016020//membrane;GO:0005886//plasma membrane;GO:0005575//cellular_component;GO:0071944//cell periphery;GO:0005623//cell;GO:0044464//cell part	GO:0000166//nucleotide binding;GO:1901363//heterocyclic compound binding;GO:0016301//kinase activity;GO:0003824//catalytic activity;GO:0003674//molecular_function;GO:1901265//nucleoside phosphate binding;GO:0036094//small molecule binding;GO:0016740//transferase activity;GO:0097159//organic cyclic compound binding;GO:0005488//binding;GO:0016772//transferase activity, transferring phosphorus-conta…	GO:0034641//cellular nitrogen compound metabolic process;GO:0044238//primary metabolic process;GO:0044237//cellular metabolic process;GO:0036211//protein modification process;GO:0008150//biological_process;GO:0006807//nitrogen compound metabolic process;GO:0009987//cellular process;GO:0019538//protein metabolic process;GO:0071704//organic substance metabolic process;GO:0006464//cellular protein m…
Bra000606	0.09	0.29	0	0.18	0.1	0.34	1.58	0.57	1.66	0.1	0.32	0.08	0.1	0.16	0.17	1.67	2.71	2.04	-	AT5G50020 (E=2e-187) | zinc finger (DHHC type) family protein	-	-	-	-	GO:0016020//membrane;GO:0005575//cellular_component	GO:0003824//catalytic activity;GO:0005488//binding;GO:0003674//molecular_function;GO:0016740//transferase activity	-
Bra000607	0	0	0	0	0	0	0	0	0	0	0	0	0	0	0	0	0	0	RACK1C_AT	AT3G18130 (E=7e-110) RACK1C_AT | RACK1C_AT (RECEPTOR FOR ACTIVATED C KINASE 1 C); nucleotide binding	-	-	-	-	GO:0044428//nuclear part;GO:0005623//cell;GO:0031974//membrane-enclosed lumen;GO:0031981//nuclear lumen;GO:0044446//intracellular organelle part;GO:0043232//intracellular non-membrane-bounded organelle;GO:0043231//intracellular membrane-bounded organelle;GO:0044422//organelle part;GO:0044424//intracellular part;GO:0043233//organelle lumen;GO:0043229//intracellular organelle;GO:0005575//cellular_c…	GO:0005198//structural molecule activity;GO:0005488//binding;GO:0003674//molecular_function;GO:0005515//protein binding	GO:0044763//single-organism cellular process;GO:0044707//single-multicellular organism process;GO:0050789//regulation of biological process;GO:0050794//regulation of cellular process;GO:0044767//single-organism developmental process;GO:0044700//single organism signaling;GO:0032502//developmental process;GO:0008150//biological_process;GO:0007154//cell communication;GO:0065007//biological regulatio…
Bra000608	0	0	0	0	0	0.48	0	0	0	0	0	0	0	0	0	0	0	0	-	AT1G14650 (E=6e-009) | SWAP (Suppressor-of-White-APricot)/surp domain-containing protein / ubiquitin family protein	Genetic Information Processing	Transcription	ko03040//Spliceosome	K12825	-	GO:0003676//nucleic acid binding;GO:1901363//heterocyclic compound binding;GO:0003723//RNA binding;GO:0003674//molecular_function;GO:0005488//binding;GO:0097159//organic cyclic compound binding	GO:0006807//nitrogen compound metabolic process;GO:0006725//cellular aromatic compound metabolic process;GO:0071704//organic substance metabolic process;GO:0046483//heterocycle metabolic process;GO:0008150//biological_process;GO:0034641//cellular nitrogen compound metabolic process;GO:0006139//nucleobase-containing compound metabolic process;GO:1901360//organic cyclic compound metabolic process;G…
Bra000609	4.36	9.92	9.12	54.48	52	17.79	10.23	3.8	3.79	12.19	9.25	11.89	19.44	29.08	48.99	2.36	5.14	4.49	-	-	-	-	-	-	-	-	-
Bra000610	2.29	1.56	2	1.06	0.79	1	1.05	2.11	0.97	1.39	1.72	0.61	2.07	3.58	0.87	0.91	1.61	1.21	-	AT5G50110 (E=7e-108) | FUNCTIONS IN: molecular_function unknown; INVOLVED IN: cell cycle; LOCATED IN: cellular_component unknown; EXPRESSED IN: 24 plant structures; EXPRESSED DURING: 14 growth stages; CONTAINS InterPro DOMAIN/s: Glucose inhibited division protein (InterPro:IPR003682); Has 3963 Blast hits to 3963 proteins in 1297 species: Archae - 0; Bacteria - 2754; Metazoa - 2; Fungi - 0; Plants…	-	-	-	-	GO:0044424//intracellular part;GO:0005737//cytoplasm;GO:0005575//cellular_component;GO:0005623//cell;GO:0005622//intracellular;GO:0044464//cell part	GO:0016740//transferase activity;GO:0003674//molecular_function;GO:0003824//catalytic activity	GO:0006725//cellular aromatic compound metabolic process;GO:0046483//heterocycle metabolic process;GO:0034641//cellular nitrogen compound metabolic process;GO:0071704//organic substance metabolic process;GO:0044237//cellular metabolic process;GO:0008150//biological_process;GO:0044238//primary metabolic process;GO:0006807//nitrogen compound metabolic process;GO:0008152//metabolic process;GO:000613…
Bra000611	0	0.62	0.53	4.3	1.99	1.14	0.09	0.09	0	0.63	0.23	0.4	1.42	0.86	2.29	0.08	0.09	0.21	-	AT5G50120 (E=3e-168) | transducin family protein / WD-40 repeat family protein	-	-	-	-	-	GO:0005488//binding;GO:0005515//protein binding;GO:0003674//molecular_function	GO:0008150//biological_process;GO:0050896//response to stimulus;GO:0009719//response to endogenous stimulus
Bra000612	13.82	10.39	11.92	12.75	5.57	14.61	6.22	3.7	6.13	14.09	14.72	10.77	13.09	12.86	6.08	6.72	5.88	6.87	-	AT5G50180 (E=2e-192) | protein kinase, putative	-	-	-	-	-	GO:0003824//catalytic activity;GO:0003674//molecular_function;GO:0016772//transferase activity, transferring phosphorus-containing groups;GO:0005488//binding;GO:0097159//organic cyclic compound binding;GO:0016301//kinase activity;GO:1901363//heterocyclic compound binding;GO:0000166//nucleotide binding;GO:0016740//transferase activity;GO:0036094//small molecule binding;GO:1901265//nucleoside phosp…	GO:0071840//cellular component organization or biogenesis;GO:0044267//cellular protein metabolic process;GO:0044260//cellular macromolecule metabolic process;GO:0044237//cellular metabolic process;GO:0043412//macromolecule modification;GO:0008150//biological_process;GO:0019538//protein metabolic process;GO:0006464//cellular protein modification process;GO:0016043//cellular component organization;…
Bra000613	0.18	0	0	0	0.2	0.17	0.17	1.13	2.7	0	0	0.15	0	0.32	0	0.3	0.18	0.6	-	AT5G50200 (E=2e-074) WR3 | WR3 (WOUND-RESPONSIVE 3); nitrate transmembrane transporter	-	-	-	-	-	-	GO:0051179//localization;GO:0051234//establishment of localization;GO:0008150//biological_process;GO:0006810//transport
Bra000614	23.43	25.2	27.02	35.39	54.29	32.1	69.54	84.08	58.76	20.8	26.11	35.76	37.4	29.03	37.13	103.74	91.67	108.59	PIMT2	AT5G50240 (E=8e-117) PIMT2 | PIMT2 (PROTEIN-L-ISOASPARTATE METHYLTRANSFERASE 2); protein-L-isoaspartate (D-aspartate) O-methyltransferase	-	-	-	-	GO:0043231//intracellular membrane-bounded organelle;GO:0005623//cell;GO:0005622//intracellular;GO:0005634//nucleus;GO:0043227//membrane-bounded organelle;GO:0043229//intracellular organelle;GO:0005575//cellular_component;GO:0044464//cell part;GO:0044424//intracellular part;GO:0043226//organelle;GO:0005737//cytoplasm	GO:0016740//transferase activity;GO:0003824//catalytic activity;GO:0003674//molecular_function	GO:0008150//biological_process;GO:0019538//protein metabolic process;GO:0008152//metabolic process;GO:0044238//primary metabolic process;GO:0071704//organic substance metabolic process;GO:0043170//macromolecule metabolic process;GO:0036211//protein modification process;GO:0044237//cellular metabolic process;GO:0006464//cellular protein modification process;GO:0009987//cellular process;GO:0044267/…
Bra000615	1542.37	1518.75	1644.96	502.4	461.79	1073.25	123.9	155.58	233.29	2614.24	2830.84	2258.95	2032.16	1400.99	1444.24	52.64	110.52	85.34	-	AT5G50260 (E=4e-183) | cysteine proteinase, putative	-	-	-	-	GO:0005773//vacuole;GO:0044464//cell part;GO:0044444//cytoplasmic part;GO:0044424//intracellular part;GO:0005737//cytoplasm;GO:0043226//organelle;GO:0071944//cell periphery;GO:0043227//membrane-bounded organelle;GO:0030312//external encapsulating structure;GO:0005618//cell wall;GO:0005575//cellular_component;GO:0005623//cell;GO:0043229//intracellular organelle;GO:0043231//intracellular membrane-b…	GO:0003674//molecular_function;GO:0003824//catalytic activity;GO:0016787//hydrolase activity	GO:0030154//cell differentiation;GO:0009791//post-embryonic development;GO:0009987//cellular process;GO:0007275//multicellular organism development;GO:0032502//developmental process;GO:0003006//developmental process involved in reproduction;GO:0009908//flower development;GO:0044702//single organism reproductive process;GO:0048608//reproductive structure development;GO:0008219//cell death;GO:00905…
Bra000616	8.08	9.62	9.39	4.82	5.97	12.06	8.49	7.71	6.11	11.23	9.36	8.1	8.96	9.75	6.65	6.8	5.75	6.32	EMB1006	AT5G50280 (E=1e-315) EMB1006 | EMB1006 (embryo defective 1006)	-	-	-	-	-	GO:0005488//binding;GO:0003674//molecular_function;GO:0005515//protein binding	-
Bra000617	35.53	42.9	37.7	40.49	33.16	38.2	16.22	17.95	15.75	40.46	36.62	32.01	37.29	38.85	34.13	21.12	15.26	17.44	-	AT5G50310 (E=2e-279) | kelch repeat-containing protein	-	-	-	-	-	GO:0003674//molecular_function;GO:0005488//binding;GO:0005515//protein binding;GO:0030246//carbohydrate binding	GO:0006810//transport;GO:0008150//biological_process;GO:0051234//establishment of localization;GO:0051179//localization
Bra000618	0.04	0	0.12	0	0	0.07	0	0.07	0.04	0	0	0	0	0	0	0	0	0	-	AT2G15080 (E=3e-301) AtRLP19 | AtRLP19 (Receptor Like Protein 19); kinase/ protein binding	-	-	-	-	GO:0044444//cytoplasmic part;GO:0005575//cellular_component;GO:0044464//cell part;GO:0043227//membrane-bounded organelle;GO:0043226//organelle;GO:0043231//intracellular membrane-bounded organelle;GO:0043229//intracellular organelle;GO:0005623//cell;GO:0009536//plastid;GO:0005622//intracellular;GO:0044424//intracellular part;GO:0005737//cytoplasm	GO:0005515//protein binding;GO:0005488//binding;GO:0003674//molecular_function	-
Bra000619	31.17	31.33	39.99	44.53	24.48	36.46	26.84	25.3	23.59	33.16	31.14	34.31	38.66	35.44	36.86	23.27	23.43	24.82	ELO3	AT5G50320 (E=1e-306) ELO3, HAG3, HAC8 | ELO3 (ELONGATA 3); histone acetyltransferase	-	-	-	-	GO:0005737//cytoplasm;GO:0044424//intracellular part;GO:0044464//cell part;GO:0005622//intracellular;GO:0044444//cytoplasmic part;GO:0005575//cellular_component;GO:0043227//membrane-bounded organelle;GO:0005829//cytosol;GO:0043226//organelle;GO:0043229//intracellular organelle;GO:0005634//nucleus;GO:0043231//intracellular membrane-bounded organelle;GO:0005623//cell	GO:0003824//catalytic activity;GO:0005488//binding;GO:0016740//transferase activity;GO:0003674//molecular_function	GO:0034641//cellular nitrogen compound metabolic process;GO:0032501//multicellular organismal process;GO:0065007//biological regulation;GO:0006807//nitrogen compound metabolic process;GO:0009719//response to endogenous stimulus;GO:0019538//protein metabolic process;GO:0023052//signaling;GO:0051716//cellular response to stimulus;GO:0006725//cellular aromatic compound metabolic process;GO:0050789//…
Bra000620	13.06	14.97	16.24	16.2	7.91	18.63	4.37	4.56	4.56	17.9	16.7	13.29	16.72	17.23	13.28	5.25	5.41	5.48	-	AT5G50340 (E=5e-205) | ATP binding / damaged DNA binding / nucleoside-triphosphatase/ nucleotide binding	-	-	-	-	-	GO:0016787//hydrolase activity;GO:0005488//binding;GO:1901265//nucleoside phosphate binding;GO:0003824//catalytic activity;GO:0003676//nucleic acid binding;GO:1901363//heterocyclic compound binding;GO:0003674//molecular_function;GO:0097159//organic cyclic compound binding;GO:0036094//small molecule binding;GO:0000166//nucleotide binding;GO:0003677//DNA binding	GO:1901360//organic cyclic compound metabolic process;GO:0006259//DNA metabolic process;GO:0006950//response to stress;GO:0050896//response to stimulus;GO:0044237//cellular metabolic process;GO:0090304//nucleic acid metabolic process;GO:0006807//nitrogen compound metabolic process;GO:0009987//cellular process;GO:0006139//nucleobase-containing compound metabolic process;GO:0046483//heterocycle met…
Bra000621	11.04	14.6	13.48	20.27	20.92	19.75	7.89	7.78	6.08	12.39	13.76	12.86	18.01	19.26	20	5.42	6.93	5.7	-	AT5G50350 (E=3e-140) | unknown protein	-	-	-	-	-	-	GO:0008150//biological_process;GO:0050896//response to stimulus;GO:0006950//response to stress
Bra000622	88.43	81.09	94.5	85.52	69.03	90.53	75.34	77.29	60.41	89.31	92.73	94.48	93.59	80.52	90.25	62.14	62.55	68.93	-	AT5G60160 (E=6e-266) | aspartyl aminopeptidase, putative	-	-	-	-	GO:0005773//vacuole;GO:0005575//cellular_component;GO:0043226//organelle;GO:0043229//intracellular organelle;GO:0005829//cytosol;GO:0043227//membrane-bounded organelle;GO:0043231//intracellular membrane-bounded organelle;GO:0044444//cytoplasmic part;GO:0005737//cytoplasm;GO:0044424//intracellular part;GO:0044464//cell part;GO:0005623//cell;GO:0005622//intracellular;GO:0016020//membrane	GO:0005488//binding;GO:0016787//hydrolase activity;GO:0003824//catalytic activity;GO:0003674//molecular_function	GO:0071704//organic substance metabolic process;GO:0016043//cellular component organization;GO:0009987//cellular process;GO:0044710//single-organism metabolic process;GO:0019538//protein metabolic process;GO:0005975//carbohydrate metabolic process;GO:0006810//transport;GO:0008150//biological_process;GO:0051234//establishment of localization;GO:0009058//biosynthetic process;GO:0009056//catabolic p…
Bra000623	78.35	73.88	67.24	111.36	31.9	172.93	96.63	57.54	99.92	81.96	82.99	39.72	104.21	152.43	79.74	75.3	72.39	71.52	-	AT5G50370 (E=1e-129) | adenylate kinase, putative	Metabolism	Nucleotide metabolism	ko00230//Purine metabolism	K00939	GO:0043229//intracellular organelle;GO:0043227//membrane-bounded organelle;GO:0043231//intracellular membrane-bounded organelle;GO:0044464//cell part;GO:0005737//cytoplasm;GO:0043226//organelle;GO:0005773//vacuole;GO:0005575//cellular_component;GO:0005739//mitochondrion;GO:0005622//intracellular;GO:0016020//membrane;GO:0044424//intracellular part;GO:0044444//cytoplasmic part;GO:0005623//cell	GO:0005488//binding;GO:0016301//kinase activity;GO:0003824//catalytic activity;GO:0003674//molecular_function;GO:0000166//nucleotide binding;GO:1901363//heterocyclic compound binding;GO:0016772//transferase activity, transferring phosphorus-containing groups;GO:0036094//small molecule binding;GO:0016740//transferase activity;GO:1901265//nucleoside phosphate binding;GO:0097159//organic cyclic comp…	GO:0008150//biological_process;GO:0006807//nitrogen compound metabolic process;GO:0006725//cellular aromatic compound metabolic process;GO:0044237//cellular metabolic process;GO:0008152//metabolic process;GO:0044238//primary metabolic process;GO:0071704//organic substance metabolic process;GO:0009987//cellular process;GO:1901360//organic cyclic compound metabolic process;GO:0006139//nucleobase-co…
Bra000624	0	0	0	0	0	0	0	0	0	0	0	0	0	0	0	0	0	0	-	-	-	-	-	-	-	-	-
Bra000625	9.5	7.06	9.44	10.33	3.81	10.2	2.32	1.56	1.15	11.31	11.9	5.95	9.02	8.29	4.86	2.34	3.05	3.14	-	-	-	-	-	-	-	-	-
Bra000626	0.11	0.24	0.12	0.11	0	0.1	356.05	476.75	263.88	0.36	0.13	0.37	0.5	0.2	0.21	443.43	386.18	452.03	-	AT5G50600 (E=7e-156) AtHSD1 | AtHSD1 (hydroxysteroid dehydrogenase 1); binding / catalytic/ oxidoreductase	-	-	-	-	-	GO:0003674//molecular_function;GO:0003824//catalytic activity	GO:0008152//metabolic process;GO:0008150//biological_process
Bra000627	1.04	0.57	0.59	1.04	2.34	4.9	1.03	0.95	0.57	0	0.63	0.89	0.61	0.48	1.53	0.89	1.58	0	-	AT4G24920 (E=2e-025) | protein transport protein SEC61 gamma subunit, putative	Genetic Information Processing;Cellular Processes	Transport and catabolism;Folding, sorting and degradation	ko04141//Protein processing in endoplasmic reticulum;ko04145//Phagosome;ko03060//Protein export	K07342	GO:0016020//membrane;GO:0005575//cellular_component	GO:0005215//transporter activity;GO:0003674//molecular_function	GO:0051234//establishment of localization;GO:0008150//biological_process;GO:0051179//localization;GO:0006810//transport
Bra000628	233.1	222.92	191.8	545.52	776.58	1006.85	78.9	78.27	98.14	535.91	501.27	544.17	616.97	518.1	532.64	14.96	10.88	14.36	RGP4	AT5G50750 (E=2e-209) RGP4 | RGP4 (REVERSIBLY GLYCOSYLATED POLYPEPTIDE 4); transferase, transferring hexosyl groups	Metabolism	Carbohydrate metabolism	ko00520//Amino sugar and nucleotide sugar metabolism	K13379	GO:0005829//cytosol;GO:0005794//Golgi apparatus;GO:0043231//intracellular membrane-bounded organelle;GO:0005623//cell;GO:0044444//cytoplasmic part;GO:0043226//organelle;GO:0044464//cell part;GO:0005737//cytoplasm;GO:0005622//intracellular;GO:0044424//intracellular part;GO:0043227//membrane-bounded organelle;GO:0012505//endomembrane system;GO:0005575//cellular_component;GO:0043229//intracellular o…	GO:0003824//catalytic activity;GO:0003674//molecular_function	GO:0071704//organic substance metabolic process;GO:0009058//biosynthetic process;GO:0005975//carbohydrate metabolic process;GO:0044238//primary metabolic process;GO:0008150//biological_process;GO:0009987//cellular process;GO:0008152//metabolic process
Bra000629	0.45	1.48	1.26	1.79	2.51	13.25	0	0	0.98	4.02	3.26	1.34	3.14	7.82	2.41	2.48	1.13	1.79	-	AT5G50760 (E=9e-040) | auxin-responsive family protein	Environmental Information Processing	Signal transduction	ko04075//Plant hormone signal transduction	K14488	-	-	GO:0050896//response to stimulus;GO:0008150//biological_process;GO:0009719//response to endogenous stimulus
Bra000630	71.9	57.18	5.01	168.79	202.03	26.59	7.24	8.12	1.22	6.08	5.89	7.5	7.62	14.67	12.88	2.84	1.69	1.27	-	AT2G23580 (E=4e-112) ATMES4, MES4, ABE4 | MES4 (METHYL ESTERASE 4); hydrolase/ hydrolase, acting on ester bonds / methyl salicylate esterase	-	-	-	-	-	GO:0003824//catalytic activity;GO:0003674//molecular_function;GO:0016787//hydrolase activity	GO:0009607//response to biotic stimulus;GO:0006950//response to stress;GO:0009987//cellular process;GO:0008150//biological_process;GO:0008152//metabolic process;GO:0009605//response to external stimulus;GO:0050896//response to stimulus
Bra000631	0.42	1.23	0.94	5.01	4.37	19.36	49.62	48.04	62.54	0	0	0	0.49	0.38	0.27	0.24	0.28	0.16	-	-	-	-	-	-	-	-	-
Bra000632	53.37	55.03	53.88	47.76	33.6	65.94	23.28	19.1	16.77	60.95	60.23	53.22	55.49	52.02	43.38	22.69	19.57	21.2	-	-	-	-	-	-	-	-	-
Bra000633	11.27	10.84	8.8	10.58	9.05	8.55	5.57	3.91	3.36	6.57	6.65	4.38	6.51	9.05	5.17	3.01	4.89	2.33	-	AT3G12350 (E=1e-078) | F-box family protein	-	-	-	-	-	GO:0003674//molecular_function;GO:0005515//protein binding;GO:0005488//binding	-
Bra000634	17.51	17.3	17.29	14.92	8.31	19.32	14.73	11.32	13.36	23.04	21.04	15.78	18.72	19.7	10.85	14.6	12.44	12.53	-	AT4G07410 (E=0.0) | transducin family protein / WD-40 repeat family protein	Genetic Information Processing	Translation	ko03008//Ribosome biogenesis in eukaryotes	K14548	GO:0043231//intracellular membrane-bounded organelle;GO:0005634//nucleus;GO:0043227//membrane-bounded organelle;GO:0043226//organelle;GO:0044424//intracellular part;GO:0005622//intracellular;GO:0044464//cell part;GO:0005623//cell;GO:0043229//intracellular organelle;GO:0005575//cellular_component	GO:0003674//molecular_function;GO:0005488//binding;GO:0005515//protein binding	GO:0048856//anatomical structure development;GO:0006810//transport;GO:0044699//single-organism process;GO:0051179//localization;GO:0044767//single-organism developmental process;GO:0044707//single-multicellular organism process;GO:0040007//growth;GO:0009653//anatomical structure morphogenesis;GO:0000003//reproduction;GO:0032501//multicellular organismal process;GO:0051234//establishment of locali…
Bra000635	2.67	3.19	3.86	2.05	1.77	1.63	6.06	5.97	6.23	1.06	3.26	2.26	1.72	2.66	1.44	8.04	10.24	8.72	ATCSLC12	AT4G07960 (E=0.0) ATCSLC12, CSLC12 | ATCSLC12 (CELLULOSE-SYNTHASE LIKE C12); cellulose synthase/ transferase, transferring glycosyl groups	-	-	-	-	GO:0005575//cellular_component	-	-
Bra000636	23.03	25.68	22.82	21.92	23.18	28.37	19.46	14.87	15.45	21.52	17.86	12.37	21.15	30.44	18.88	21.45	15.06	16.29	-	-	-	-	-	-	-	-	-
Bra000637	0	0.09	0	0	0	0	0	0	0	0	0.29	0	0	0.14	0.08	0	0	0	ACS11	AT4G08040 (E=2e-239) ACS11 | ACS11; 1-aminocyclopropane-1-carboxylate synthase	Metabolism	Amino acid metabolism	ko00270//Cysteine and methionine metabolism	K01762	-	GO:0003674//molecular_function;GO:0003824//catalytic activity;GO:0005488//binding	GO:0009987//cellular process;GO:0008150//biological_process;GO:0009058//biosynthetic process;GO:0008152//metabolic process
Bra000638	0	0	0.11	0.09	0	0.27	1.3	1.12	0.62	0	0	0	0.77	1.64	1.1	0.72	0.29	0.11	KNAT1	AT4G08150 (E=9e-163) KNAT1, BP, BP1 | KNAT1 (KNOTTED-LIKE FROM ARABIDOPSIS THALIANA); transcription factor	-	-	-	-	GO:0043226//organelle;GO:0043231//intracellular membrane-bounded organelle;GO:0005623//cell;GO:0005622//intracellular;GO:0044464//cell part;GO:0043227//membrane-bounded organelle;GO:0044424//intracellular part;GO:0005634//nucleus;GO:0005575//cellular_component;GO:0043229//intracellular organelle	GO:0003674//molecular_function;GO:0003677//DNA binding;GO:0005488//binding;GO:0003700//transcription factor activity, sequence-specific DNA binding;GO:0003676//nucleic acid binding;GO:1901363//heterocyclic compound binding;GO:0097159//organic cyclic compound binding;GO:0001071//nucleic acid binding transcription factor activity	GO:0022414//reproductive process;GO:0090567//reproductive shoot system development;GO:0032502//developmental process;GO:0048856//anatomical structure development;GO:0000003//reproduction;GO:0034641//cellular nitrogen compound metabolic process;GO:0044699//single-organism process;GO:0006725//cellular aromatic compound metabolic process;GO:0044707//single-multicellular organism process;GO:0046483//…
Bra000639	56.3	54.1	44.88	52.25	84.72	77.78	12.09	12.26	10.91	45.26	36.83	37.03	28.84	35.34	30.8	10.8	9.19	8.77	-	AT4G08180 (E=0.0) ORP1C | ORP1C (OSBP(OXYSTEROL BINDING PROTEIN)-RELATED PROTEIN 1C); oxysterol binding / phosphoinositide binding	-	-	-	-	-	GO:0003674//molecular_function;GO:0005488//binding;GO:0008289//lipid binding	-
Bra000640	0	0	0	0	0	0	0	0	0	0	0	0	0	0	0	0	0	0	-	AT3G20370 (E=2e-113) | meprin and TRAF homology domain-containing protein / MATH domain-containing protein	-	-	-	-	-	GO:0003674//molecular_function;GO:0005515//protein binding;GO:0005488//binding	-
Bra000641	59.25	59.23	56.59	65.5	66.29	61.58	30.33	28.8	26.62	63.04	57.42	58.79	69.84	62.48	74.9	29.04	30.6	29.29	-	AT2G34210 (E=0.0) | structural constituent of ribosome / transcription elongation regulator/ transcription initiation factor	-	-	-	-	GO:0044424//intracellular part;GO:0043228//non-membrane-bounded organelle;GO:0005737//cytoplasm;GO:0030529//intracellular ribonucleoprotein complex;GO:0044444//cytoplasmic part;GO:0032991//macromolecular complex;GO:0005575//cellular_component;GO:0043232//intracellular non-membrane-bounded organelle;GO:0044464//cell part;GO:1990904//ribonucleoprotein complex;GO:0043231//intracellular membrane-boun…	GO:0003674//molecular_function;GO:0005198//structural molecule activity	GO:0006725//cellular aromatic compound metabolic process;GO:0006412//translation;GO:0019538//protein metabolic process;GO:0043170//macromolecule metabolic process;GO:0006518//peptide metabolic process;GO:0044267//cellular protein metabolic process;GO:0043043//peptide biosynthetic process;GO:0044237//cellular metabolic process;GO:1901576//organic substance biosynthetic process;GO:0034645//cellular…
Bra000642	9.55	12.39	13.61	6.58	2.46	5.67	1.89	1.76	3.01	10.78	5.99	4.95	8.02	12.86	5.63	3.51	3.89	5.02	-	-	-	-	-	-	-	-	-
Bra000643	25.37	17.43	4.37	3.23	5.06	2.12	1.27	0.3	0.35	5.08	4.7	5.27	4.91	3.86	3.16	0	0	0.37	-	AT4G08230 (E=4e-038) | glycine-rich protein	-	-	-	-	-	-	GO:0044699//single-organism process;GO:0050896//response to stimulus;GO:0008150//biological_process;GO:0050789//regulation of biological process;GO:0044763//single-organism cellular process;GO:0023052//signaling;GO:0044700//single organism signaling;GO:0007154//cell communication;GO:0051716//cellular response to stimulus;GO:0065007//biological regulation;GO:0007165//signal transduction;GO:0009987…
Bra000644	0.53	0.29	1.5	0.64	0.71	0.5	1.99	0.87	0.81	0.84	1.16	0.23	0.99	0.83	0.52	1.45	1.34	0.67	-	AT4G08210 (E=0.0) | pentatricopeptide (PPR) repeat-containing protein	-	-	-	-	-	GO:0003674//molecular_function;GO:0005488//binding;GO:0005515//protein binding	-
Bra000645	0	0.4	0.2	0.45	0	0	0	0	0	0.3	0.22	0.54	0	0	0.44	0	0	0	-	AT1G43080 (E=7e-198) | glycoside hydrolase family 28 protein / polygalacturonase (pectinase) family protein	-	-	-	-	GO:0005575//cellular_component;GO:0005576//extracellular region	GO:0003674//molecular_function;GO:0003824//catalytic activity;GO:0016787//hydrolase activity	GO:0044238//primary metabolic process;GO:0071704//organic substance metabolic process;GO:0005975//carbohydrate metabolic process;GO:0071840//cellular component organization or biogenesis;GO:0008152//metabolic process;GO:0009987//cellular process;GO:0008150//biological_process;GO:0016043//cellular component organization
Bra000646	52.14	62.59	57.34	70.89	84.33	67.42	45.25	35.5	40.9	54.23	49.75	63.68	54.88	56.12	54.93	38.5	36.57	36.97	-	AT4G08460 (E=2e-089) | protein binding / zinc ion binding	-	-	-	-	-	GO:0005488//binding;GO:0003674//molecular_function	-
Bra000647	27.72	26.41	22.85	32.1	25.26	24.67	11.99	13.18	10.4	25.63	30.39	27.33	24.4	21.53	23.36	8.27	11.31	10.38	-	AT4G08500 (E=2e-146) MEKK1, ATMEKK1, MAPKKK8, ARAKIN | MEKK1 (MAP KINASE KINASE KINASE 1); DNA binding / MAP kinase kinase kinase/ kinase/ kinase binding / protein binding	Organismal Systems	Environmental adaptation	ko04626//Plant-pathogen interaction	K13414	-	GO:0003674//molecular_function;GO:0016772//transferase activity, transferring phosphorus-containing groups;GO:0016740//transferase activity;GO:1901363//heterocyclic compound binding;GO:0005488//binding;GO:0097159//organic cyclic compound binding;GO:1901265//nucleoside phosphate binding;GO:0000166//nucleotide binding;GO:0016301//kinase activity;GO:0003824//catalytic activity;GO:0036094//small mole…	GO:0006464//cellular protein modification process;GO:0044238//primary metabolic process;GO:0044267//cellular protein metabolic process;GO:0019538//protein metabolic process;GO:0009987//cellular process;GO:0071704//organic substance metabolic process;GO:0044260//cellular macromolecule metabolic process;GO:0008152//metabolic process;GO:0044237//cellular metabolic process;GO:0043412//macromolecule m…
Bra000648	18.01	31.83	13.4	16.99	13.47	19.35	8.84	8.09	5.9	16.3	15.26	10.32	15.83	17.41	7.97	9.55	7.56	8.21	-	-	-	-	-	-	-	-	-
Bra000649	0.84	0.51	0.53	0.15	0.43	0.36	0.15	0.21	0.08	0.26	0.38	0.68	0.9	0.64	0.77	0.06	0	0	-	-	-	-	-	-	-	-	-
Bra000650	22.74	29.79	24.69	23.89	24.32	26.37	9.55	7.93	9.29	22.22	17.06	16.19	22.67	25.44	16.3	11.18	9.3	10.13	-	-	-	-	-	-	-	-	-
Bra000651	0	0	0	0	0	0	0	0	0	0	0	0	0	0	0	0	0	0	-	-	-	-	-	-	-	-	-
Bra000652	0	0	0	0	0	0	0	0	0	0	0	0	0	0	0	0	0	0	-	AT4G08670 (E=2e-052) | protease inhibitor/seed storage/lipid transfer protein (LTP) family protein	-	-	-	-	-	GO:0003674//molecular_function;GO:0008289//lipid binding;GO:0005488//binding	GO:0008150//biological_process;GO:0051179//localization;GO:0006810//transport;GO:0051234//establishment of localization
Bra000653	1.45	2.68	2.85	5.64	3.16	5.21	0	0	0	2.08	2.01	0.67	3.64	6.89	2.66	0	0	0	-	-	-	-	-	-	-	-	-
Bra000654	59.43	66.59	120.88	120.37	124.15	109.48	10.55	7.51	15.24	90.15	170.77	205.34	127.17	143.38	190.82	7.01	19.16	16.68	SAH7	AT4G08685 (E=1e-080) SAH7 | SAH7	-	-	-	-	-	-	GO:0009058//biosynthetic process;GO:0051234//establishment of localization;GO:0008152//metabolic process;GO:0016043//cellular component organization;GO:0006950//response to stress;GO:0008150//biological_process;GO:0050896//response to stimulus;GO:0009987//cellular process;GO:0071840//cellular component organization or biogenesis;GO:0006810//transport;GO:0009628//response to abiotic stimulus;GO:00…
Bra000655	36.76	32.94	32.26	22.47	10.15	40.8	8.8	6.46	10.44	35.16	35.14	18.39	32.47	31.92	17.83	8.03	6.91	7.67	-	AT4G08690 (E=1e-150) | SEC14 cytosolic factor family protein / phosphoglyceride transfer family protein	-	-	-	-	-	-	GO:0008150//biological_process;GO:0009987//cellular process
Bra000656	47.24	50.89	47.5	48.79	47.84	68.93	19.53	17.14	20.31	48.26	48.42	32.78	53.45	60.94	42.84	18.39	20.63	16.99	SUB1	AT4G08810 (E=5e-285) SUB1 | SUB1; calcium ion binding	-	-	-	-	GO:0043227//membrane-bounded organelle;GO:0043229//intracellular organelle;GO:0044444//cytoplasmic part;GO:0005575//cellular_component;GO:0012505//endomembrane system;GO:0043226//organelle;GO:0005622//intracellular;GO:0044464//cell part;GO:0005737//cytoplasm;GO:0044424//intracellular part;GO:0005623//cell;GO:0043231//intracellular membrane-bounded organelle;GO:0005794//Golgi apparatus;GO:0016020/…	GO:0003674//molecular_function;GO:0005488//binding	-
Bra000657	12.95	9.85	5.24	5.1	6.55	6.6	11.59	9.93	10.18	9.8	5.12	7.43	8.5	4.14	5.72	10.53	10.16	9.6	-	AT4G08850 (E=0.0) | kinase	-	-	-	-	GO:0044464//cell part;GO:0005623//cell;GO:0016020//membrane;GO:0005575//cellular_component;GO:0005886//plasma membrane;GO:0071944//cell periphery	GO:0016772//transferase activity, transferring phosphorus-containing groups;GO:0003824//catalytic activity;GO:1901363//heterocyclic compound binding;GO:0016301//kinase activity;GO:1901265//nucleoside phosphate binding;GO:0005488//binding;GO:0000166//nucleotide binding;GO:0036094//small molecule binding;GO:0016740//transferase activity;GO:0097159//organic cyclic compound binding;GO:0003674//molecu…	GO:0019538//protein metabolic process;GO:0051234//establishment of localization;GO:0044699//single-organism process;GO:0006464//cellular protein modification process;GO:0044260//cellular macromolecule metabolic process;GO:0044237//cellular metabolic process;GO:0051179//localization;GO:0043412//macromolecule modification;GO:0044763//single-organism cellular process;GO:0043170//macromolecule metabo…
Bra000658	0	0	0	0.1	0	0	0	0	0	0	0	0	0	0	0	0	0	0	-	-	-	-	-	-	-	-	-
Bra000659	42.45	40.68	28.76	94.07	80.55	84.19	42.1	37.68	36.34	36.31	30.04	27.47	67.35	60.02	53.92	28.68	31.54	28.89	-	AT4G08900 (E=4e-178) | arginase	Metabolism	Amino acid metabolism;Global and Overview	ko01230//Biosynthesis of amino acids;ko00330//Arginine and proline metabolism;ko00220//Arginine biosynthesis	K01476	GO:0043231//intracellular membrane-bounded organelle;GO:0043229//intracellular organelle;GO:0005575//cellular_component;GO:0043227//membrane-bounded organelle;GO:0044444//cytoplasmic part;GO:0043226//organelle;GO:0005737//cytoplasm;GO:0005623//cell;GO:0009536//plastid;GO:0044464//cell part;GO:0005622//intracellular;GO:0044424//intracellular part	GO:0005488//binding;GO:0016787//hydrolase activity;GO:0003824//catalytic activity;GO:0003674//molecular_function	GO:0008152//metabolic process;GO:0008150//biological_process;GO:0009056//catabolic process;GO:0009987//cellular process
Bra000660	63.26	51.95	79.95	231.02	215.78	181.3	32.83	35.93	47.71	29.27	87.58	51.3	163.04	165.46	178.9	40.03	65.44	54.66	EXO	AT4G08950 (E=1e-140) EXO | EXO (EXORDIUM)	-	-	-	-	GO:0005623//cell;GO:0044424//intracellular part;GO:0012505//endomembrane system;GO:0043231//intracellular membrane-bounded organelle;GO:0043227//membrane-bounded organelle;GO:0043229//intracellular organelle;GO:0044444//cytoplasmic part;GO:0043226//organelle;GO:0044464//cell part;GO:0005794//Golgi apparatus;GO:0005575//cellular_component;GO:0030312//external encapsulating structure;GO:0005618//ce…	-	GO:0009058//biosynthetic process;GO:0009719//response to endogenous stimulus;GO:0044238//primary metabolic process;GO:0044710//single-organism metabolic process;GO:0006629//lipid metabolic process;GO:0008150//biological_process;GO:0044699//single-organism process;GO:0050896//response to stimulus;GO:0071704//organic substance metabolic process;GO:0008152//metabolic process
Bra000661	32.01	33.84	34.33	42.62	47.34	32.38	16.51	17.11	15.46	27.28	28.48	45.56	33.97	30.25	50.72	17.37	17.27	15.71	-	AT4G08960 (E=2e-198) | phosphotyrosyl phosphatase activator (PTPA) family protein	-	-	-	-	GO:0005737//cytoplasm;GO:0005575//cellular_component;GO:0005622//intracellular;GO:0044424//intracellular part;GO:0044464//cell part;GO:0005623//cell	GO:0030234//enzyme regulator activity;GO:0098772//molecular function regulator;GO:0003674//molecular_function;GO:0003824//catalytic activity	GO:0044237//cellular metabolic process;GO:0009987//cellular process;GO:0044267//cellular protein metabolic process;GO:0071704//organic substance metabolic process;GO:0044260//cellular macromolecule metabolic process;GO:0006464//cellular protein modification process;GO:0043170//macromolecule metabolic process;GO:0043412//macromolecule modification;GO:0044238//primary metabolic process;GO:0036211//…
Bra000662	42.89	50.04	46.7	66.66	79.05	62.54	32.87	26.48	26.44	57.04	44.7	55.18	68.73	55.51	56.46	24.59	26.06	31.89	-	AT4G08980 (E=1e-173) | F-box family protein (FBW2)	-	-	-	-	-	GO:0005515//protein binding;GO:0003674//molecular_function;GO:0005488//binding	-
Bra000663	9.05	8.53	9.31	11.29	7.73	16.6	3.81	0.86	4.47	13.15	18.14	13.82	17.48	29.79	18.09	0.71	2.22	1.08	APX4	AT4G09010 (E=8e-171) APX4 | APX4 (ASCORBATE PEROXIDASE 4); heme binding / peroxidase	Metabolism	Carbohydrate metabolism;Metabolism of other amino acids	ko00480//Glutathione metabolism;ko00053//Ascorbate and aldarate metabolism	K00434	GO:0043229//intracellular organelle;GO:0009536//plastid;GO:0043227//membrane-bounded organelle;GO:0005737//cytoplasm;GO:0005634//nucleus;GO:0043226//organelle;GO:0043231//intracellular membrane-bounded organelle;GO:0009579//thylakoid;GO:0044424//intracellular part;GO:0005575//cellular_component;GO:0016020//membrane;GO:0044464//cell part;GO:0005622//intracellular;GO:0005623//cell;GO:0044444//cytop…	GO:0005488//binding;GO:0003824//catalytic activity;GO:0003674//molecular_function	GO:0009058//biosynthetic process;GO:0032501//multicellular organismal process;GO:0048856//anatomical structure development;GO:0044710//single-organism metabolic process;GO:0009791//post-embryonic development;GO:0044237//cellular metabolic process;GO:0046483//heterocycle metabolic process;GO:0044767//single-organism developmental process;GO:1901360//organic cyclic compound metabolic process;GO:000…
Bra000664	20.1	20.93	49.31	19.9	23.98	35.41	7.02	7.27	12.55	49.22	49.41	53.58	41.48	30.12	38.42	13.12	17.3	17.46	-	AT4G38940 (E=6e-063) | kelch repeat-containing F-box family protein	-	-	-	-	-	GO:0003674//molecular_function;GO:0005515//protein binding;GO:0005488//binding	-
Bra000665	19.43	17.15	16.88	14.87	19.44	12.11	1.85	1	1.19	20.04	19.98	22.89	13.91	7.75	10.18	0.59	1	0.45	-	AT4G38940 (E=5e-064) | kelch repeat-containing F-box family protein	-	-	-	-	-	GO:0005488//binding;GO:0005515//protein binding;GO:0003674//molecular_function	-
Bra000666	4.79	3.09	2.26	2	0.9	2.26	0.79	1.83	0	1.35	0.49	0.34	0.94	4.05	1.96	0.68	0	0	-	-	-	-	-	-	-	-	-
Bra000667	25.42	24.48	27.11	14.67	22.96	42.22	11.95	4.77	10.98	31.03	27.88	18.85	31.12	59.03	38.83	9.11	6.3	8.1	-	AT4G09020 (E=1e-160) ATISA3, ISA3 | ISA3 (ISOAMYLASE 3); alpha-amylase/ isoamylase	-	-	-	-	-	GO:0003824//catalytic activity;GO:0016787//hydrolase activity;GO:0003674//molecular_function;GO:0005488//binding	GO:0005975//carbohydrate metabolic process;GO:0044238//primary metabolic process;GO:0071704//organic substance metabolic process;GO:0008150//biological_process;GO:0008152//metabolic process
Bra000668	8.72	6.4	9.27	4.93	8.35	7.93	0.43	0.3	0	17.11	7.31	16.46	1.41	0.2	0.75	0	0	0	-	AT4G38940 (E=1e-055) | kelch repeat-containing F-box family protein	-	-	-	-	-	GO:0005488//binding;GO:0003674//molecular_function;GO:0005515//protein binding	-
Bra000669	16.79	21.06	23.23	19.6	24.47	23.32	2.69	2.27	1.9	17	16.57	25.35	18.57	9.13	17.47	2.75	4.02	5.11	-	AT4G38940 (E=4e-029) | kelch repeat-containing F-box family protein	-	-	-	-	-	GO:0005515//protein binding;GO:0005488//binding;GO:0003674//molecular_function	-
Bra000670	530.15	507.81	431.58	501.48	796.85	395.96	157.49	151.41	129.97	531.43	472.47	696.17	384.91	258.02	382.23	202.49	210.9	243.26	-	-	-	-	-	-	-	-	-
Bra000671	0.16	0	0.35	0.62	0.52	1.9	0	0	0.68	1.23	0.19	0.27	0.36	0.14	0.46	1.06	0.16	0.18	-	AT1G43600 (E=3e-062) | NLI interacting factor (NIF) family protein	-	-	-	-	GO:0005634//nucleus;GO:0005622//intracellular;GO:0044424//intracellular part;GO:0043229//intracellular organelle;GO:0005575//cellular_component;GO:0044464//cell part;GO:0043227//membrane-bounded organelle;GO:0043231//intracellular membrane-bounded organelle;GO:0043226//organelle;GO:0005623//cell	GO:0016787//hydrolase activity;GO:0003674//molecular_function;GO:0003824//catalytic activity	GO:0009987//cellular process;GO:0071704//organic substance metabolic process;GO:0044267//cellular protein metabolic process;GO:0008152//metabolic process;GO:0008150//biological_process;GO:0043170//macromolecule metabolic process;GO:0043412//macromolecule modification;GO:0044238//primary metabolic process;GO:0006464//cellular protein modification process;GO:0044260//cellular macromolecule metaboli…
Bra000672	2.2	3.72	3.92	15.71	9.8	14.86	1.25	0.58	0.35	4.38	3.71	2.17	11.59	15.99	18.25	0.36	0.32	0.6	-	-	-	-	-	-	-	-	-
Bra000673	0.43	1.06	0.12	0.32	0.6	0.5	0	0.2	0	0.24	0.39	0.46	0.63	0.49	0.63	0.09	0.11	0	-	AT4G09130 (E=5e-122) | zinc finger (C3HC4-type RING finger) family protein	-	-	-	-	-	GO:0003674//molecular_function;GO:0005515//protein binding;GO:0005488//binding	-
Bra000674	7.07	7.99	5.49	4.96	3.05	6.58	4.69	4.99	4.96	6.56	5.02	3.22	4.04	6.08	3.52	7.18	3.69	4.5	ATMLH1	AT4G09140 (E=0.0) ATMLH1, MLH1 | MLH1 (MUTL-HOMOLOGUE 1); protein binding, bridging	Genetic Information Processing	Replication and repair	ko03430//Mismatch repair	K08734	GO:0005622//intracellular;GO:0043231//intracellular membrane-bounded organelle;GO:0005623//cell;GO:0043227//membrane-bounded organelle;GO:0044424//intracellular part;GO:0005634//nucleus;GO:0005575//cellular_component;GO:0044464//cell part;GO:0043226//organelle;GO:0043229//intracellular organelle	GO:0003677//DNA binding;GO:0003674//molecular_function;GO:0003676//nucleic acid binding;GO:0005488//binding;GO:0000166//nucleotide binding;GO:0036094//small molecule binding;GO:1901265//nucleoside phosphate binding;GO:1901363//heterocyclic compound binding;GO:0097159//organic cyclic compound binding	GO:0044238//primary metabolic process;GO:0044237//cellular metabolic process;GO:0009791//post-embryonic development;GO:0044699//single-organism process;GO:0032502//developmental process;GO:0048856//anatomical structure development;GO:0000003//reproduction;GO:0030154//cell differentiation;GO:1901360//organic cyclic compound metabolic process;GO:0006259//DNA metabolic process;GO:0009987//cellular p…
Bra000675	0.58	2.46	2.12	23.93	17.35	12.57	4.39	4.08	4.63	4.08	5.84	3.93	11.8	21.35	17.66	2.7	2.61	3.08	-	AT4G09160 (E=3e-167) | SEC14 cytosolic factor family protein / phosphoglyceride transfer family protein	-	-	-	-	GO:0005737//cytoplasm;GO:0044464//cell part;GO:0044444//cytoplasmic part;GO:0009536//plastid;GO:0016020//membrane;GO:0044424//intracellular part;GO:0043227//membrane-bounded organelle;GO:0043226//organelle;GO:0005575//cellular_component;GO:0043229//intracellular organelle;GO:0005623//cell;GO:0005622//intracellular;GO:0043231//intracellular membrane-bounded organelle	-	GO:0051234//establishment of localization;GO:0006810//transport;GO:0051179//localization;GO:0008150//biological_process
Bra000676	3.54	3.27	5.02	3.56	7.98	1.95	1.17	0.27	0.65	3	0.36	2.04	4.16	4.91	3.77	0.51	2.1	0	-	-	-	-	-	-	-	-	-
Bra000677	0.93	1.48	0.47	0.1	0	0.87	0.1	0.19	0.11	0.7	0.25	0.09	0.24	0.38	0.2	0.18	0	0	-	AT3G57710 (E=3e-158) | protein kinase family protein	-	-	-	-	-	GO:0003674//molecular_function;GO:0005488//binding;GO:0016301//kinase activity;GO:1901363//heterocyclic compound binding;GO:1901265//nucleoside phosphate binding;GO:0016772//transferase activity, transferring phosphorus-containing groups;GO:0000166//nucleotide binding;GO:0036094//small molecule binding;GO:0016740//transferase activity;GO:0003824//catalytic activity;GO:0097159//organic cyclic comp…	GO:0036211//protein modification process;GO:0044267//cellular protein metabolic process;GO:0008150//biological_process;GO:0044238//primary metabolic process;GO:0044260//cellular macromolecule metabolic process;GO:0019538//protein metabolic process;GO:0043412//macromolecule modification;GO:0043170//macromolecule metabolic process;GO:0009987//cellular process;GO:0071704//organic substance metabolic…
Bra000678	0.55	0.61	0.31	0.65	0.42	0.26	0.09	0	0.31	0.63	1.13	0.4	0.33	0.68	0.09	0	0.28	0	-	AT4G09190 (E=8e-090) | F-box family protein	-	-	-	-	-	GO:0003674//molecular_function;GO:0005488//binding;GO:0005515//protein binding	-
Bra000679	3.72	3.67	1.19	2.6	2.37	3.51	1.6	0.59	1.6	3.83	2.86	1.95	4.56	3.51	4.69	2.15	1.15	1.3	-	AT4G09340 (E=3e-200) | SPla/RYanodine receptor (SPRY) domain-containing protein	-	-	-	-	-	GO:0005515//protein binding;GO:0003674//molecular_function;GO:0005488//binding	-
Bra000680	2.74	3.4	2.93	1.62	2.54	3.05	3.99	2.97	3.02	2.55	2.16	2.09	1.33	1.79	2.69	2.91	4.93	5.93	-	AT4G09460 (E=8e-074) ATMYB6 | ATMYB6; DNA binding / transcription factor	-	-	-	-	-	GO:0003676//nucleic acid binding;GO:0044877//macromolecular complex binding;GO:0003677//DNA binding;GO:0005488//binding;GO:1901363//heterocyclic compound binding;GO:0003682//chromatin binding;GO:0097159//organic cyclic compound binding;GO:0003674//molecular_function	-
Bra000681	35.4	38.61	41.07	57.13	69.82	72.52	22.04	14.04	19	34.3	34.81	38.5	41.93	43.7	39.45	13.5	18.05	15.95	CINV2	AT4G09510 (E=5e-289) CINV2 | beta-fructofuranosidase, putative / invertase, putative / saccharase, putative / beta-fructosidase, putative	-	-	-	-	-	GO:0003824//catalytic activity;GO:0016787//hydrolase activity;GO:0003674//molecular_function	GO:0044767//single-organism developmental process;GO:0032502//developmental process;GO:0044699//single-organism process;GO:0007275//multicellular organism development;GO:0008150//biological_process;GO:0009987//cellular process;GO:0032501//multicellular organismal process;GO:0071704//organic substance metabolic process;GO:0008152//metabolic process;GO:0040007//growth;GO:0044707//single-multicellul…
Bra000682	0	0	0	0	0	0	0	0	0	0	0	0	0	0	0	0	0	0	-	AT4G09530 (E=6e-040) | auxin-responsive family protein	Environmental Information Processing	Signal transduction	ko04075//Plant hormone signal transduction	K14488	-	-	GO:0050896//response to stimulus;GO:0008150//biological_process;GO:0009719//response to endogenous stimulus
Bra000683	7.29	8.91	11.78	11.2	9.82	9.1	8.71	7.25	10.25	8.52	11.05	10.34	13.4	13.25	12.11	7.12	9.56	7.8	-	AT4G09560 (E=6e-112) | peptidase/ protein binding / zinc ion binding	-	-	-	-	-	GO:0003674//molecular_function;GO:0005488//binding;GO:0005515//protein binding	-
Bra000684	23.62	27.05	23.16	25.56	22.52	36.26	10.89	6.53	12.76	28.95	22.1	19.44	25.2	33.61	24.35	7.95	5.24	5.83	CPK4	AT4G09570 (E=4e-271) CPK4, ATCPK4 | CPK4; calmodulin-dependent protein kinase/ kinase/ protein kinase	Organismal Systems	Environmental adaptation	ko04626//Plant-pathogen interaction	K13412	GO:0005622//intracellular;GO:0044444//cytoplasmic part;GO:0044464//cell part;GO:0005623//cell;GO:0044424//intracellular part;GO:0005829//cytosol;GO:0005737//cytoplasm;GO:0005575//cellular_component	GO:0016740//transferase activity;GO:0000166//nucleotide binding;GO:0016301//kinase activity;GO:0036094//small molecule binding;GO:0003674//molecular_function;GO:0016772//transferase activity, transferring phosphorus-containing groups;GO:0097159//organic cyclic compound binding;GO:0003824//catalytic activity;GO:0005488//binding;GO:1901363//heterocyclic compound binding;GO:1901265//nucleoside phosp…	GO:0044260//cellular macromolecule metabolic process;GO:0044763//single-organism cellular process;GO:0007154//cell communication;GO:0009987//cellular process;GO:0007165//signal transduction;GO:0008152//metabolic process;GO:0006464//cellular protein modification process;GO:0050794//regulation of cellular process;GO:0044238//primary metabolic process;GO:0065007//biological regulation;GO:0050789//re…
Bra000685	8.08	6.86	9.75	8.99	5.42	27.13	3.57	1.74	2.27	10.49	10.28	10.84	13.75	16.37	5.41	3.25	2.45	3.56	-	AT4G09620 (E=2e-104) | FUNCTIONS IN: molecular_function unknown; INVOLVED IN: biological_process unknown; LOCATED IN: chloroplast; EXPRESSED IN: 24 plant structures; EXPRESSED DURING: 15 growth stages; CONTAINS InterPro DOMAIN/s: Mitochodrial transcription termination factor-related (InterPro:IPR003690); Has 120 Blast hits to 97 proteins in 13 species: Archae - 0; Bacteria - 0; Metazoa - 0; Fungi…	-	-	-	-	GO:0043226//organelle;GO:0005737//cytoplasm;GO:0044444//cytoplasmic part;GO:0005622//intracellular;GO:0043231//intracellular membrane-bounded organelle;GO:0043227//membrane-bounded organelle;GO:0005575//cellular_component;GO:0044464//cell part;GO:0005623//cell;GO:0005739//mitochondrion;GO:0044424//intracellular part;GO:0043229//intracellular organelle;GO:0009536//plastid	GO:1901363//heterocyclic compound binding;GO:0003677//DNA binding;GO:0003676//nucleic acid binding;GO:0003674//molecular_function;GO:0097159//organic cyclic compound binding;GO:0005488//binding	GO:0044237//cellular metabolic process;GO:0006725//cellular aromatic compound metabolic process;GO:0009058//biosynthetic process;GO:0006807//nitrogen compound metabolic process;GO:0046483//heterocycle metabolic process;GO:0008152//metabolic process;GO:0034641//cellular nitrogen compound metabolic process;GO:0071704//organic substance metabolic process;GO:0008150//biological_process;GO:0009987//ce…
Bra000686	3.42	3.94	0.74	2.82	1.69	1.15	1.11	0.82	0.31	0.74	0.51	1.13	0.94	0.87	1.01	0.08	0.91	0.81	-	AT1G34300 (E=3e-254) | lectin protein kinase family protein	-	-	-	-	-	GO:0016740//transferase activity;GO:0036094//small molecule binding;GO:0005488//binding;GO:1901363//heterocyclic compound binding;GO:0000166//nucleotide binding;GO:0016301//kinase activity;GO:0003824//catalytic activity;GO:1901265//nucleoside phosphate binding;GO:0097159//organic cyclic compound binding;GO:0016772//transferase activity, transferring phosphorus-containing groups;GO:0003674//molecu…	GO:0044702//single organism reproductive process;GO:0044238//primary metabolic process;GO:0044703//multi-organism reproductive process;GO:0044237//cellular metabolic process;GO:0000003//reproduction;GO:0043170//macromolecule metabolic process;GO:0044763//single-organism cellular process;GO:0007154//cell communication;GO:0009856//pollination;GO:0044706//multi-multicellular organism process;GO:0071…
Bra000687	31.04	49.45	52.53	81.49	105.05	73.52	13.6	9.23	20.75	41.5	57.47	85.03	68.25	93.91	128.4	5.17	11.32	6.92	-	AT4G09650 (E=1e-097) ATPD | ATPD (ATP SYNTHASE DELTA-SUBUNIT GENE); hydrogen ion transporting ATP synthase, rotational mechanism / proton-transporting ATPase, rotational mechanism	Metabolism	Energy metabolism	ko00190//Oxidative phosphorylation;ko00195//Photosynthesis	K02113	GO:0016020//membrane;GO:0005575//cellular_component	GO:0003674//molecular_function;GO:0005215//transporter activity;GO:0003824//catalytic activity;GO:0016787//hydrolase activity	GO:0006807//nitrogen compound metabolic process;GO:0034641//cellular nitrogen compound metabolic process;GO:0006810//transport;GO:0046483//heterocycle metabolic process;GO:0009058//biosynthetic process;GO:0051234//establishment of localization;GO:0006139//nucleobase-containing compound metabolic process;GO:0051179//localization;GO:1901360//organic cyclic compound metabolic process;GO:0008152//met…
Bra000688	33.6	31.68	36.05	90.54	139.28	106.61	26.12	26.95	23.34	41.43	46.11	58.67	51.47	46.01	60.13	32.68	37.25	38.13	-	AT4G09670 (E=7e-189) | oxidoreductase family protein	-	-	-	-	-	GO:0003824//catalytic activity;GO:0003674//molecular_function	GO:0008150//biological_process;GO:0008152//metabolic process
Bra000689	32.61	32.05	40.95	35.77	10.07	32.13	11.45	13.87	10.62	30.29	31.45	20.73	34.83	31.43	27.91	10.08	8.03	11.48	-	AT4G09720 (E=2e-108) ATRABG3A | Ras-related GTP-binding protein, putative	Cellular Processes	Transport and catabolism	ko04144//Endocytosis;ko04145//Phagosome	K07897	-	GO:0036094//small molecule binding;GO:0097159//organic cyclic compound binding;GO:0003674//molecular_function;GO:1901363//heterocyclic compound binding;GO:0005488//binding;GO:1901265//nucleoside phosphate binding;GO:0000166//nucleotide binding	GO:0050896//response to stimulus;GO:0065007//biological regulation;GO:0007154//cell communication;GO:0051716//cellular response to stimulus;GO:0006810//transport;GO:0050794//regulation of cellular process;GO:0051234//establishment of localization;GO:0008150//biological_process;GO:0044699//single-organism process;GO:0007165//signal transduction;GO:0050789//regulation of biological process;GO:00511…
Bra000690	25.42	25.38	30.35	24.55	31.33	23.18	18.56	20.37	15.51	20.26	22.46	21.79	20.88	24.2	18.67	21.06	16.3	17.46	-	AT4G09730 (E=1e-279) | DEAD/DEAH box helicase, putative	-	-	-	-	-	GO:0003674//molecular_function;GO:0097159//organic cyclic compound binding;GO:0000166//nucleotide binding;GO:1901363//heterocyclic compound binding;GO:1901265//nucleoside phosphate binding;GO:0016787//hydrolase activity;GO:0003676//nucleic acid binding;GO:0036094//small molecule binding;GO:0005488//binding;GO:0003824//catalytic activity	-
Bra000691	5.23	8.76	5.38	7.21	3.77	4.59	0.78	0.45	0.8	5.08	3.34	2.36	3.29	6.24	1.61	1.2	0.62	0.35	-	AT1G34120 (E=4e-179) IP5PI, AT5P1, ATIP5PI, AT5PTASE1 | IP5PI (INOSITOL POLYPHOSPHATE 5-PHOSPHATASE I); inositol trisphosphate phosphatase/ inositol-polyphosphate 5-phosphatase	-	-	-	-	-	-	GO:0008152//metabolic process;GO:0044238//primary metabolic process;GO:0006629//lipid metabolic process;GO:0008150//biological_process;GO:0044710//single-organism metabolic process;GO:0044699//single-organism process;GO:0009987//cellular process;GO:0071704//organic substance metabolic process
Bra000692	339.71	367.64	422.25	401.48	414.07	244.43	101.86	111.72	94.82	265.42	291.46	407.76	364.11	336.5	394.68	115.79	120.97	141.97	-	AT1G34030 (E=8e-075) | 40S ribosomal protein S18 (RPS18B)	Genetic Information Processing	Translation	ko03010//Ribosome	K02964	GO:0032991//macromolecular complex;GO:0005622//intracellular;GO:0043228//non-membrane-bounded organelle;GO:0043226//organelle;GO:0043229//intracellular organelle;GO:0005840//ribosome;GO:0044424//intracellular part;GO:0005737//cytoplasm;GO:0044444//cytoplasmic part;GO:1990904//ribonucleoprotein complex;GO:0005575//cellular_component;GO:0044464//cell part;GO:0043232//intracellular non-membrane-boun…	GO:0005198//structural molecule activity;GO:0005488//binding;GO:0003674//molecular_function;GO:1901363//heterocyclic compound binding;GO:0097159//organic cyclic compound binding;GO:0003723//RNA binding;GO:0003676//nucleic acid binding	GO:0008152//metabolic process;GO:0009987//cellular process;GO:0044238//primary metabolic process;GO:0044237//cellular metabolic process;GO:0044271//cellular nitrogen compound biosynthetic process;GO:0071704//organic substance metabolic process;GO:0043603//cellular amide metabolic process;GO:0009058//biosynthetic process;GO:0019538//protein metabolic process;GO:0043043//peptide biosynthetic proces…
Bra000693	20.91	22.08	20.02	22.1	24.28	22.82	5.36	3.29	4.53	27.4	26.7	31.13	28.01	27.03	29.49	5.2	6.51	5.97	-	AT4G09810 (E=3e-155) | transporter-related	-	-	-	-	GO:0012505//endomembrane system;GO:0005622//intracellular;GO:0005737//cytoplasm;GO:0043226//organelle;GO:0043231//intracellular membrane-bounded organelle;GO:0043229//intracellular organelle;GO:0044424//intracellular part;GO:0005623//cell;GO:0016020//membrane;GO:0043227//membrane-bounded organelle;GO:0044464//cell part;GO:0005575//cellular_component;GO:0005794//Golgi apparatus;GO:0044444//cytopla…	GO:0005215//transporter activity;GO:0003674//molecular_function	GO:0009987//cellular process;GO:0051234//establishment of localization;GO:0008150//biological_process;GO:0006810//transport;GO:0051179//localization
Bra000694	20.14	20.84	20.47	36.29	48.58	30.87	16.92	20.1	14.65	19.74	19.48	28.53	27.25	18.97	33.99	14.34	16.44	12.01	-	-	-	-	-	-	-	-	-
Bra000695	0	0	0	0	0	0	0	0	0	0.3	0	0.46	0	0	0	0	0	0	-	-	-	-	-	-	-	-	-
Bra000696	61.64	73.48	62.61	20.28	20.96	43.14	8.36	6.04	5	50.52	41.8	22.54	27.95	32.96	9.99	4.83	3.03	3.95	-	AT4G09960 (E=7e-110) STK, AGL11 | STK (SEEDSTICK); protein binding / transcription factor	-	-	-	-	GO:0005622//intracellular;GO:0005623//cell;GO:0043229//intracellular organelle;GO:0044424//intracellular part;GO:0005634//nucleus;GO:0044464//cell part;GO:0043227//membrane-bounded organelle;GO:0005575//cellular_component;GO:0043226//organelle;GO:0043231//intracellular membrane-bounded organelle	GO:0001071//nucleic acid binding transcription factor activity;GO:0005515//protein binding;GO:0003676//nucleic acid binding;GO:0003674//molecular_function;GO:0097159//organic cyclic compound binding;GO:0003677//DNA binding;GO:1901363//heterocyclic compound binding;GO:0005488//binding;GO:0003700//transcription factor activity, sequence-specific DNA binding	GO:0006139//nucleobase-containing compound metabolic process;GO:0034641//cellular nitrogen compound metabolic process;GO:0006807//nitrogen compound metabolic process;GO:0009058//biosynthetic process;GO:0009987//cellular process;GO:0046483//heterocycle metabolic process;GO:0008150//biological_process;GO:1901360//organic cyclic compound metabolic process;GO:0044237//cellular metabolic process;GO:00…
Bra000697	0	0.18	0.73	0.16	0.91	0.38	524.78	707.26	415.82	0.09	0.1	0.21	0.19	0.37	0.48	721.99	630.02	702.52	AtHSD5	AT4G10020 (E=2e-194) AtHSD5 | AtHSD5 (hydroxysteroid dehydrogenase 5); binding / catalytic/ oxidoreductase	-	-	-	-	-	GO:0003824//catalytic activity;GO:0003674//molecular_function	GO:0008152//metabolic process;GO:0044238//primary metabolic process;GO:0009058//biosynthetic process;GO:0044699//single-organism process;GO:0071704//organic substance metabolic process;GO:0009987//cellular process;GO:0044710//single-organism metabolic process;GO:0006629//lipid metabolic process;GO:0008150//biological_process
Bra000698	6.69	11.17	9.73	29.18	25.27	19.94	9.23	3.99	5.4	8.09	11.16	9.11	21.83	27.62	31.41	2.26	4.8	3.57	-	-	-	-	-	-	-	-	-
Bra000699	0.64	0.71	0.36	1.94	0.72	0.91	1.27	2.07	1.41	0	0.78	0	2.64	0.89	2.53	0.55	0.33	0.74	-	AT4G10040 (E=2e-062) CYTC-2 | CYTC-2 (cytochrome c-2); electron carrier/ heme binding / iron ion binding	Metabolism	Energy metabolism	ko00920//Sulfur metabolism	K08738	GO:0043227//membrane-bounded organelle;GO:0005623//cell;GO:0005575//cellular_component;GO:0005737//cytoplasm;GO:0043226//organelle;GO:0016020//membrane;GO:0005622//intracellular;GO:0005739//mitochondrion;GO:0043229//intracellular organelle;GO:0044444//cytoplasmic part;GO:0044464//cell part;GO:0044424//intracellular part;GO:0043231//intracellular membrane-bounded organelle	GO:0003674//molecular_function;GO:0005488//binding	GO:0008152//metabolic process;GO:0008150//biological_process
Bra000700	43.95	40.9	42.34	41.75	31.66	45.47	21.59	16.4	15.48	40.27	44.8	31.41	36.49	38.77	29.38	16.29	21.14	25.06	-	AT4G10050 (E=2e-164) | hydrolase, alpha/beta fold family protein	-	-	-	-	GO:0005773//vacuole;GO:0044444//cytoplasmic part;GO:0043231//intracellular membrane-bounded organelle;GO:0043226//organelle;GO:0044424//intracellular part;GO:0005737//cytoplasm;GO:0044464//cell part;GO:0043227//membrane-bounded organelle;GO:0005623//cell;GO:0005622//intracellular;GO:0005575//cellular_component;GO:0043229//intracellular organelle	GO:0016787//hydrolase activity;GO:0003674//molecular_function;GO:0003824//catalytic activity	GO:0008150//biological_process;GO:0044238//primary metabolic process;GO:0036211//protein modification process;GO:0008152//metabolic process;GO:0044237//cellular metabolic process;GO:0043170//macromolecule metabolic process;GO:1901360//organic cyclic compound metabolic process;GO:0044267//cellular protein metabolic process;GO:0019538//protein metabolic process;GO:0006139//nucleobase-containing com…
Bra000701	15.9	20.57	18.98	19.93	11.56	24.45	5.85	5.69	4.18	21.28	17.16	18.21	18.68	15.99	13	5.07	8.02	5.01	-	AT4G10170 (E=5e-110) | synaptobrevin-related family protein	-	-	-	-	GO:0016020//membrane;GO:0005623//cell;GO:0005575//cellular_component;GO:0005886//plasma membrane;GO:0044464//cell part;GO:0071944//cell periphery	-	GO:0051179//localization;GO:0008150//biological_process;GO:0051234//establishment of localization;GO:0006810//transport
Bra000702	15.04	14.42	10.33	8.95	14.28	16.37	8.21	6.14	9.36	15.23	7.08	8.96	8.48	17.08	12.13	11.75	5.7	4.34	DET1	AT4G10180 (E=3e-269) DET1, FUS2, ATDET1 | DET1 (DE-ETIOLATED 1); catalytic	Genetic Information Processing	Folding, sorting and degradation	ko04120//Ubiquitin mediated proteolysis	K10571	GO:0005575//cellular_component;GO:0044464//cell part;GO:0043231//intracellular membrane-bounded organelle;GO:0043229//intracellular organelle;GO:0043226//organelle;GO:0044424//intracellular part;GO:0005622//intracellular;GO:0005634//nucleus;GO:0005623//cell;GO:0043227//membrane-bounded organelle	GO:0003674//molecular_function;GO:0003824//catalytic activity	GO:0006725//cellular aromatic compound metabolic process;GO:0006139//nucleobase-containing compound metabolic process;GO:0009791//post-embryonic development;GO:0006950//response to stress;GO:0008150//biological_process;GO:0000003//reproduction;GO:0044767//single-organism developmental process;GO:0007275//multicellular organism development;GO:0006807//nitrogen compound metabolic process;GO:0044237…
Bra000703	1.47	1.83	1.45	19.71	7.84	9	159.42	238.92	70.45	1.86	1.57	1.11	3.02	6.78	6.49	115.1	48.7	81.91	ATHSP22.0	AT4G10250 (E=9e-089) ATHSP22.0 | ATHSP22.0	Genetic Information Processing	Folding, sorting and degradation	ko04141//Protein processing in endoplasmic reticulum	K13993	GO:0043231//intracellular membrane-bounded organelle;GO:0043229//intracellular organelle;GO:0043227//membrane-bounded organelle;GO:0005783//endoplasmic reticulum;GO:0005622//intracellular;GO:0044464//cell part;GO:0005737//cytoplasm;GO:0044444//cytoplasmic part;GO:0044424//intracellular part;GO:0043226//organelle;GO:0005623//cell;GO:0012505//endomembrane system;GO:0005575//cellular_component	GO:0003674//molecular_function	GO:0009628//response to abiotic stimulus;GO:0009987//cellular process;GO:0006950//response to stress;GO:0008150//biological_process;GO:0050896//response to stimulus
Bra000704	0.11	0	0	0.11	0	0	1.33	0.52	1.36	0	0	0.1	0	0	0.55	0.96	2.17	2.06	-	AT4G10260 (E=8e-180) | pfkB-type carbohydrate kinase family protein	Metabolism	Carbohydrate metabolism	ko00500//Starch and sucrose metabolism;ko00520//Amino sugar and nucleotide sugar metabolism;ko00051//Fructose and mannose metabolism	K00847	-	GO:0003824//catalytic activity;GO:0016301//kinase activity;GO:0003674//molecular_function;GO:0016772//transferase activity, transferring phosphorus-containing groups;GO:0016740//transferase activity	GO:0005975//carbohydrate metabolic process;GO:0009987//cellular process;GO:0008152//metabolic process;GO:0044238//primary metabolic process;GO:0071704//organic substance metabolic process;GO:0008150//biological_process
Bra000705	17.76	17.64	20.13	33.85	21.47	27.87	3.62	8.89	4.31	14.15	19.75	25.46	24.24	19.06	31.05	5.6	6.11	4.2	-	AT4G10280 (E=2e-052) | FUNCTIONS IN: molecular_function unknown; LOCATED IN: endomembrane system; EXPRESSED IN: 22 plant structures; EXPRESSED DURING: 13 growth stages; CONTAINS InterPro DOMAIN/s: Cupin, RmlC-type (InterPro:IPR011051), Protein of unknown function DUF861, cupin-3 (InterPro:IPR008579), RmlC-like jelly roll fold (InterPro:IPR014710); BEST Arabidopsis thaliana protein match is: unkno…	-	-	-	-	-	-	GO:0071704//organic substance metabolic process;GO:0009058//biosynthetic process;GO:0008152//metabolic process;GO:0044238//primary metabolic process;GO:0008150//biological_process;GO:0044699//single-organism process;GO:0009987//cellular process;GO:0006629//lipid metabolic process;GO:0044710//single-organism metabolic process
Bra000706	0	0	0	0	0	0	0	0	0	0	0	0	0	0	0	0	0	0	-	AT4G10300 (E=1e-053) | FUNCTIONS IN: molecular_function unknown; LOCATED IN: chloroplast; EXPRESSED IN: 22 plant structures; EXPRESSED DURING: 14 growth stages; CONTAINS InterPro DOMAIN/s: Cupin, RmlC-type (InterPro:IPR011051), Protein of unknown function DUF861, cupin-3 (InterPro:IPR008579), RmlC-like jelly roll fold (InterPro:IPR014710); BEST Arabidopsis thaliana protein match is: unknown prote…	-	-	-	-	GO:0005622//intracellular;GO:0043226//organelle;GO:0044424//intracellular part;GO:0005623//cell;GO:0044464//cell part;GO:0043231//intracellular membrane-bounded organelle;GO:0009536//plastid;GO:0005575//cellular_component;GO:0043229//intracellular organelle;GO:0005737//cytoplasm;GO:0043227//membrane-bounded organelle;GO:0044444//cytoplasmic part	-	GO:0009987//cellular process;GO:0009058//biosynthetic process;GO:0005975//carbohydrate metabolic process;GO:0071704//organic substance metabolic process;GO:0044238//primary metabolic process;GO:0008152//metabolic process;GO:0044710//single-organism metabolic process;GO:0044699//single-organism process;GO:0006629//lipid metabolic process;GO:0008150//biological_process
Bra000707	0.5	0	0.07	0.06	0	0	0.06	0.17	0.75	0.28	0.3	0.21	0	0	0	0.21	0.88	0.57	-	AT4G10310 (E=1e-210) HKT1, ATHKT1 | HKT1 (HIGH-AFFINITY K+ TRANSPORTER 1); sodium ion transmembrane transporter	-	-	-	-	-	GO:0003674//molecular_function;GO:0005215//transporter activity	GO:0051179//localization;GO:0009987//cellular process;GO:0051234//establishment of localization;GO:0008150//biological_process;GO:0006810//transport
Bra000708	29.45	30.62	35.44	67.5	39.42	45.87	7.41	1.31	13.37	32.81	42.23	50.6	39.92	59.8	76.03	3.32	5.39	3.26	LHCB5	AT4G10340 (E=1e-133) LHCB5 | LHCB5 (LIGHT HARVESTING COMPLEX OF PHOTOSYSTEM II 5); chlorophyll binding	Metabolism	Energy metabolism	ko00196//Photosynthesis - antenna proteins	K08916	GO:0044444//cytoplasmic part;GO:0005623//cell;GO:0009579//thylakoid;GO:0044424//intracellular part;GO:0043229//intracellular organelle;GO:0044464//cell part;GO:0005737//cytoplasm;GO:0005575//cellular_component;GO:0043227//membrane-bounded organelle;GO:0009536//plastid;GO:0005622//intracellular;GO:0043226//organelle;GO:0043231//intracellular membrane-bounded organelle;GO:0016020//membrane	GO:0003674//molecular_function;GO:0005488//binding	GO:0051234//establishment of localization;GO:0043412//macromolecule modification;GO:0006139//nucleobase-containing compound metabolic process;GO:0009987//cellular process;GO:0006464//cellular protein modification process;GO:0044260//cellular macromolecule metabolic process;GO:0044238//primary metabolic process;GO:0051179//localization;GO:0019538//protein metabolic process;GO:0036211//protein modi…
Bra000709	0	0	0	0	0	0	0.21	0	0	0	0	0	0	0.1	0	0	0.22	0	-	AT4G10350 (E=4e-197) ANAC070 | ANAC070 (Arabidopsis NAC domain containing protein 70); transcription factor	-	-	-	-	GO:0043226//organelle;GO:0044424//intracellular part;GO:0043231//intracellular membrane-bounded organelle;GO:0043227//membrane-bounded organelle;GO:0043229//intracellular organelle;GO:0044464//cell part;GO:0005575//cellular_component;GO:0005623//cell;GO:0005622//intracellular;GO:0005634//nucleus	GO:0003674//molecular_function;GO:0097159//organic cyclic compound binding;GO:0003676//nucleic acid binding;GO:1901363//heterocyclic compound binding;GO:0005488//binding;GO:0003677//DNA binding	GO:0006807//nitrogen compound metabolic process;GO:1901360//organic cyclic compound metabolic process;GO:0006139//nucleobase-containing compound metabolic process;GO:0008152//metabolic process;GO:0008150//biological_process;GO:0044238//primary metabolic process;GO:0071704//organic substance metabolic process;GO:0034641//cellular nitrogen compound metabolic process;GO:0009987//cellular process;GO:…
Bra000710	0.12	0.13	0.55	0.24	0.41	0.34	4.28	6.96	5.69	0.41	0.44	0.21	0.14	1.22	0.35	2.06	2.81	1.79	-	AT4G10380 (E=2e-134) NIP5;1, NLM6, NLM8 | NIP5;1; arsenite transmembrane transporter/ boron transporter/ water channel	-	-	-	-	GO:0005575//cellular_component;GO:0016020//membrane	GO:0003674//molecular_function;GO:0005215//transporter activity	GO:0006810//transport;GO:0051179//localization;GO:0051234//establishment of localization;GO:0008150//biological_process
Bra000711	35.08	42.13	43.65	43.81	54.76	53.63	17.18	17.09	10.33	57.64	45.51	62.34	49.8	43.17	39.42	18.17	16.97	15.56	-	-	-	-	-	-	-	-	-
Bra000712	1.34	3.88	2.81	6.01	2.09	7.99	20.51	18.78	17.83	4.07	7.3	1.69	4.24	6	2.94	15.04	17.84	15.16	-	AT4G10490 (E=1e-170) | oxidoreductase, 2OG-Fe(II) oxygenase family protein	-	-	-	-	-	GO:0003674//molecular_function;GO:0005488//binding;GO:0003824//catalytic activity	GO:0008150//biological_process;GO:0008152//metabolic process
Bra000713	0.1	0.34	0.7	1.04	0.7	1.27	0.61	0.76	0.91	1.4	1.64	0.71	1.09	2.2	0.91	0.62	0.42	0.71	-	AT4G10500 (E=2e-172) | oxidoreductase, 2OG-Fe(II) oxygenase family protein	-	-	-	-	-	GO:0005488//binding;GO:0003824//catalytic activity;GO:0003674//molecular_function	GO:0009607//response to biotic stimulus;GO:0009058//biosynthetic process;GO:0009605//response to external stimulus;GO:0006950//response to stress;GO:0009987//cellular process;GO:0008150//biological_process;GO:0050896//response to stimulus;GO:0008152//metabolic process
Bra000714	18.43	18.29	11.47	10.2	7.2	17.44	4.86	4.52	7	23.2	16.14	9.69	14.66	17.18	8.84	7.1	7.08	5.28	-	AT4G10570 (E=0.0) UBP9 | UBP9 (UBIQUITIN-SPECIFIC PROTEASE 9); cysteine-type endopeptidase/ ubiquitin thiolesterase	-	-	-	-	-	GO:0003824//catalytic activity;GO:0016787//hydrolase activity;GO:0003674//molecular_function	GO:0006464//cellular protein modification process;GO:0036211//protein modification process;GO:0044260//cellular macromolecule metabolic process;GO:0043412//macromolecule modification;GO:0071704//organic substance metabolic process;GO:0044267//cellular protein metabolic process;GO:0044238//primary metabolic process;GO:0043170//macromolecule metabolic process;GO:0019538//protein metabolic process;G…
Bra000715	27.12	20.1	27.11	25.1	29.57	26.92	43.41	49.59	32.44	26.88	27.74	34.17	35	33.05	38.19	42.49	36.29	45.62	-	AT4G10610 (E=2e-134) RBP37, ATRBP37 | CID12; RNA binding	-	-	-	-	-	GO:0003676//nucleic acid binding;GO:0097159//organic cyclic compound binding;GO:1901265//nucleoside phosphate binding;GO:0005488//binding;GO:1901363//heterocyclic compound binding;GO:0000166//nucleotide binding;GO:0003674//molecular_function;GO:0036094//small molecule binding	-
Bra000716	0.58	0.26	1.06	4.22	6.44	2.98	0.35	0.11	0.39	2.77	2.28	1.51	3.43	5.18	5.16	0.1	0	0	-	AT1G32760 (E=8e-084) | glutaredoxin family protein	-	-	-	-	-	GO:0003674//molecular_function;GO:0003824//catalytic activity	GO:0019725//cellular homeostasis;GO:0044699//single-organism process;GO:0044763//single-organism cellular process;GO:0009987//cellular process;GO:0065007//biological regulation;GO:0042592//homeostatic process;GO:0008150//biological_process;GO:0065008//regulation of biological quality
Bra000717	0	0.28	0.29	0.93	0.47	0.24	1	1	1.11	0.38	0.31	0.58	1.77	1.78	0.99	0.43	0.26	0.58	IQD16	AT4G10640 (E=8e-144) IQD16 | IQD16 (IQ-domain 16); calmodulin binding	-	-	-	-	-	GO:0005488//binding;GO:0003674//molecular_function;GO:0005515//protein binding	-
Bra000718	0.82	0.33	0.93	0.75	0.59	0.7	8.52	5.46	13.32	0.67	1.27	1.79	0.44	0.82	0.29	8.98	14.81	5.2	-	-	-	-	-	-	-	-	-
Bra000719	69.52	76.22	72.83	77.63	63	88.12	54.71	50.12	54.02	76.77	70.42	66.15	85.38	84.47	74.17	56.54	50.15	50.57	-	AT4G10710 (E=0.0) SPT16 | SPT16 (global transcription factor C)	-	-	-	-	GO:0043228//non-membrane-bounded organelle;GO:0005622//intracellular;GO:0031981//nuclear lumen;GO:0044422//organelle part;GO:0070013//intracellular organelle lumen;GO:0043226//organelle;GO:0043232//intracellular non-membrane-bounded organelle;GO:0005730//nucleolus;GO:0043229//intracellular organelle;GO:0044428//nuclear part;GO:0043227//membrane-bounded organelle;GO:0044464//cell part;GO:0043231//…	-	GO:0008150//biological_process;GO:0009791//post-embryonic development;GO:0032502//developmental process;GO:0007275//multicellular organism development;GO:0044699//single-organism process;GO:0032501//multicellular organismal process;GO:0044767//single-organism developmental process;GO:0000003//reproduction;GO:0009987//cellular process;GO:0044707//single-multicellular organism process
Bra000720	23.89	20.95	18.44	16.65	18.78	14.69	0.1	0.09	0.34	16.18	15.88	21.84	9.44	7.05	6.69	0.09	0.21	0.12	-	AT4G30570 (E=3e-156) | GDP-mannose pyrophosphorylase, putative	Metabolism	Carbohydrate metabolism	ko00520//Amino sugar and nucleotide sugar metabolism;ko00051//Fructose and mannose metabolism	K00966	-	GO:0016740//transferase activity;GO:0003674//molecular_function;GO:0003824//catalytic activity	GO:0008150//biological_process;GO:0008152//metabolic process;GO:0009058//biosynthetic process
Bra000721	41.14	44.9	48.09	64.14	56.63	48.99	22.44	20.38	19.65	39.61	41.24	53.57	53.14	40.25	59.07	23.61	23.4	21.11	-	AT4G10790 (E=7e-155) | UBX domain-containing protein	-	-	-	-	-	GO:0003674//molecular_function;GO:0005515//protein binding;GO:0005488//binding	-
Bra000722	2.14	6.62	4.36	12.44	10.1	5.65	2.53	2.75	1.88	5.3	3.65	10.32	6.52	5.52	7.13	1.47	1.3	0	-	-	-	-	-	-	-	-	-
Bra000723	1.42	0.53	0.54	0.72	1.07	0.45	0	0.22	0.78	0	0.87	0.61	0.56	1.32	0.47	0	0.24	0	-	-	-	-	-	-	-	-	-
Bra000724	55.9	59.22	65.81	111.41	157.99	118.43	16.86	12.39	17.06	65	79.26	86.86	98.06	78.59	112.39	8.54	14.01	9.38	-	AT4G10840 (E=2e-308) | kinesin light chain-related	-	-	-	-	GO:0005575//cellular_component;GO:0005623//cell;GO:0005886//plasma membrane;GO:0016020//membrane;GO:0044464//cell part;GO:0071944//cell periphery	GO:0003674//molecular_function;GO:0005488//binding;GO:0005515//protein binding	-
Bra000725	0	0	0	0	0.69	0	0	0	0	0	0.25	0	0	0.19	0	0	0	0	-	AT4G10850 (E=2e-054) | nodulin MtN3 family protein	-	-	-	-	GO:0044464//cell part;GO:0016020//membrane;GO:0005886//plasma membrane;GO:0005623//cell;GO:0071944//cell periphery;GO:0005575//cellular_component	-	GO:0051179//localization;GO:0008150//biological_process;GO:0006810//transport;GO:0051234//establishment of localization
Bra000726	0	0	0	0	0	0	0	0	0	0	0	0	0	0	0	0	0	0	-	-	-	-	-	-	-	-	-
Bra000727	0	0	0	0	0	0	0	0	0	0	0	0	0	0	0	0	0	0	-	AT2G24210 (E=5e-178) TPS10 | TPS10 (terpene synthase 10); (E)-beta-ocimene synthase/ myrcene synthase	Metabolism	Metabolism of terpenoids and polyketides	ko00902//Monoterpenoid biosynthesis	K12467	-	GO:0003674//molecular_function;GO:0005488//binding;GO:0003824//catalytic activity	GO:0008150//biological_process;GO:0008152//metabolic process
Bra000728	2.66	4.17	2.76	6.45	6.48	6.06	5.26	4.68	4.14	5	0.81	3.63	4.68	6.54	8.7	5.7	5.86	6.61	KELP	AT4G10920 (E=3e-056) KELP | KELP; DNA binding / transcription coactivator/ transcription regulator	-	-	-	-	-	GO:0005488//binding;GO:0003674//molecular_function;GO:0003676//nucleic acid binding;GO:0003677//DNA binding;GO:1901363//heterocyclic compound binding;GO:0097159//organic cyclic compound binding	GO:0008152//metabolic process;GO:0046483//heterocycle metabolic process;GO:0009058//biosynthetic process;GO:0006139//nucleobase-containing compound metabolic process;GO:0009987//cellular process;GO:1901360//organic cyclic compound metabolic process;GO:0034641//cellular nitrogen compound metabolic process;GO:0006725//cellular aromatic compound metabolic process;GO:0044238//primary metabolic proces…
Bra000729	20.8	23.38	15.49	10.62	7.42	20.42	9.15	7.47	10.12	22.62	17.49	10.23	15.98	22.87	7.71	10.61	6.86	6.47	-	AT4G10930 (E=2e-209) | unknown protein	-	-	-	-	-	GO:0003674//molecular_function;GO:0005515//protein binding;GO:0005488//binding	-
Bra000730	2.22	1.13	2.32	1.37	1.15	3.7	0.51	0.47	1.31	1.92	3.12	1.62	1.4	2.2	1.17	0.29	0.52	0.98	-	-	-	-	-	-	-	-	-
Bra000731	0	0	0	0	0	0	35.07	45.6	27.09	0	0	0	0	0.11	0	5.01	6.69	6.16	-	AT4G11040 (E=1e-122) | protein phosphatase 2C, putative / PP2C, putative	-	-	-	-	-	GO:0003674//molecular_function;GO:0016787//hydrolase activity;GO:0003824//catalytic activity	GO:0044237//cellular metabolic process;GO:0043170//macromolecule metabolic process;GO:0071704//organic substance metabolic process;GO:0006464//cellular protein modification process;GO:0019538//protein metabolic process;GO:0036211//protein modification process;GO:0044238//primary metabolic process;GO:0044267//cellular protein metabolic process;GO:0043412//macromolecule modification;GO:0009987//cel…
Bra000732	0.3	0.33	1.03	1.01	1.25	0.47	0.99	0.28	1.11	0	0	0	0	0	0	0	0.1	0.12	AtGH9C3	AT4G11050 (E=9e-165) AtGH9C3 | AtGH9C3 (Arabidopsis thaliana glycosyl hydrolase 9C3); carbohydrate binding / catalytic/ hydrolase, hydrolyzing O-glycosyl compounds	-	-	-	-	-	GO:0003674//molecular_function;GO:0005488//binding;GO:0030246//carbohydrate binding;GO:0016787//hydrolase activity;GO:0003824//catalytic activity	GO:0009987//cellular process;GO:0044238//primary metabolic process;GO:0005975//carbohydrate metabolic process;GO:0008150//biological_process;GO:0008152//metabolic process;GO:0071704//organic substance metabolic process;GO:0009056//catabolic process
Bra000733	3.49	3.8	2.59	1.21	2.44	2.87	1.67	1.27	2.72	2.11	0.92	1.48	1.63	2.61	1.33	2.76	1.38	1.31	-	-	-	-	-	-	-	-	-
Bra000734	0.58	0.22	0.99	0.2	0.11	1.1	0.58	0.27	0.32	0.44	0.47	0.08	0.23	0.27	0	0.33	0.2	0.11	-	AT4G11120 (E=8e-114) | translation elongation factor Ts (EF-Ts), putative	-	-	-	-	GO:0005737//cytoplasm;GO:0005575//cellular_component;GO:0044424//intracellular part;GO:0043227//membrane-bounded organelle;GO:0005622//intracellular;GO:0043231//intracellular membrane-bounded organelle;GO:0044444//cytoplasmic part;GO:0043229//intracellular organelle;GO:0043226//organelle;GO:0005739//mitochondrion;GO:0005623//cell;GO:0044464//cell part	GO:0005488//binding;GO:0005515//protein binding;GO:0003723//RNA binding;GO:1901363//heterocyclic compound binding;GO:0003674//molecular_function;GO:0097159//organic cyclic compound binding;GO:0003676//nucleic acid binding;GO:0008135//translation factor activity, RNA binding	GO:0008152//metabolic process;GO:0010467//gene expression;GO:0044237//cellular metabolic process;GO:0019538//protein metabolic process;GO:0043603//cellular amide metabolic process;GO:1901564//organonitrogen compound metabolic process;GO:0044267//cellular protein metabolic process;GO:0006518//peptide metabolic process;GO:0043043//peptide biosynthetic process;GO:0008150//biological_process;GO:00717…
Bra000735	1.76	2.65	2.96	3.68	4.68	4.73	6.07	5.96	7.06	0	0	0	0	0	0	0	0	0	-	AT1G64840 (E=4e-113) | F-box family protein	-	-	-	-	-	GO:0005515//protein binding;GO:0003674//molecular_function;GO:0005488//binding	-
Bra000736	0	0.15	0.15	0	0.15	0	0	0	0	0	0.16	0.57	0	0.49	0.26	0.11	0.13	0	CRF1	AT4G11140 (E=2e-040) CRF1 | CRF1 (CYTOKININ RESPONSE FACTOR 1); DNA binding / transcription factor	-	-	-	-	GO:0043229//intracellular organelle;GO:0043227//membrane-bounded organelle;GO:0005575//cellular_component;GO:0005623//cell;GO:0044424//intracellular part;GO:0043226//organelle;GO:0005634//nucleus;GO:0043231//intracellular membrane-bounded organelle;GO:0005622//intracellular;GO:0044464//cell part	GO:0003677//DNA binding;GO:0003674//molecular_function;GO:0005488//binding;GO:1901363//heterocyclic compound binding;GO:0097159//organic cyclic compound binding;GO:0003676//nucleic acid binding;GO:0003700//transcription factor activity, sequence-specific DNA binding;GO:0001071//nucleic acid binding transcription factor activity	GO:0019538//protein metabolic process;GO:0046483//heterocycle metabolic process;GO:0032501//multicellular organismal process;GO:0044238//primary metabolic process;GO:0048731//system development;GO:0044702//single organism reproductive process;GO:0022414//reproductive process;GO:0006950//response to stress;GO:0050789//regulation of biological process;GO:0009987//cellular process;GO:0044260//cellul…
Bra000737	14.54	8.93	14.29	14.72	8.07	16.19	7.5	4.89	8.66	13.49	17.32	9.93	14.81	16.54	15.44	8.99	4.88	6.4	-	AT4G11150 (E=2e-113) TUF, emb2448, TUFF, VHA-E1 | TUF (VACUOLAR ATP SYNTHASE SUBUNIT E1); proton-transporting ATPase, rotational mechanism	Cellular Processes;Metabolism	Transport and catabolism;Energy metabolism	ko00190//Oxidative phosphorylation;ko04145//Phagosome	K02150	GO:0016020//membrane;GO:0005575//cellular_component	GO:0003824//catalytic activity;GO:0003674//molecular_function;GO:0016787//hydrolase activity;GO:0005215//transporter activity	GO:0044238//primary metabolic process;GO:0051234//establishment of localization;GO:0051179//localization;GO:0006810//transport;GO:0008152//metabolic process;GO:0071704//organic substance metabolic process;GO:0009987//cellular process;GO:0005975//carbohydrate metabolic process;GO:0008150//biological_process
Bra000738	1.03	1.21	1.04	0.57	0.84	0.53	0.14	0	0.04	1.2	0.52	1.1	1.33	0.36	0.76	0.06	0.07	0.12	-	AT4G11160 (E=0.0) | translation initiation factor IF-2, mitochondrial, putative	-	-	-	-	GO:0005623//cell;GO:0005622//intracellular;GO:0044464//cell part;GO:0005575//cellular_component	GO:0003674//molecular_function;GO:0005488//binding;GO:0003676//nucleic acid binding;GO:0097159//organic cyclic compound binding;GO:0000166//nucleotide binding;GO:0016787//hydrolase activity;GO:1901363//heterocyclic compound binding;GO:0008135//translation factor activity, RNA binding;GO:0003824//catalytic activity;GO:0036094//small molecule binding;GO:0003723//RNA binding;GO:1901265//nucleoside p…	GO:0019538//protein metabolic process;GO:1901566//organonitrogen compound biosynthetic process;GO:0009058//biosynthetic process;GO:0043604//amide biosynthetic process;GO:0043043//peptide biosynthetic process;GO:0043170//macromolecule metabolic process;GO:0043603//cellular amide metabolic process;GO:0044260//cellular macromolecule metabolic process;GO:0071704//organic substance metabolic process;G…
Bra000739	55.8	54.91	47.91	45.87	35.84	71.37	12.86	9.47	17.9	84.4	74.52	73.39	66.21	87.6	69.87	26.25	19.02	21.62	-	AT4G11220 (E=4e-126) BTI2 | BTI2 (VIRB2-INTERACTING PROTEIN 2)	-	-	-	-	GO:0043226//organelle;GO:0043229//intracellular organelle;GO:0005622//intracellular;GO:0016020//membrane;GO:0044444//cytoplasmic part;GO:0044464//cell part;GO:0005737//cytoplasm;GO:0044424//intracellular part;GO:0043227//membrane-bounded organelle;GO:0005623//cell;GO:0005783//endoplasmic reticulum;GO:0012505//endomembrane system;GO:0005575//cellular_component;GO:0043231//intracellular membrane-bo…	-	-
Bra000740	12.96	16.98	18.66	25.37	9.01	24.59	7.81	8.4	7.07	14.64	14.72	5.25	16.82	23.02	13.07	6.48	7.34	8.8	-	AT4G11240 (E=5e-164) TOPP7 | TOPP7; protein serine/threonine phosphatase	Genetic Information Processing	Translation	ko03015//mRNA surveillance pathway	K06269	-	GO:0016787//hydrolase activity;GO:0003824//catalytic activity;GO:0003674//molecular_function	GO:0044260//cellular macromolecule metabolic process;GO:0008152//metabolic process;GO:0036211//protein modification process;GO:0043170//macromolecule metabolic process;GO:0071704//organic substance metabolic process;GO:0009987//cellular process;GO:0043412//macromolecule modification;GO:0044237//cellular metabolic process;GO:0044267//cellular protein metabolic process;GO:0044238//primary metabolic…
Bra000741	66.87	78.29	72.56	102.93	107.7	77.82	33.81	34.59	37.3	83.44	92.39	106.78	114.66	109.87	126.38	36.68	39.1	39.72	-	AT4G11260 (E=9e-157) ATSGT1B, ETA3, RPR1, EDM1, SGT1B | SGT1B; protein binding	Organismal Systems	Environmental adaptation	ko04626//Plant-pathogen interaction	K12795	-	GO:0005515//protein binding;GO:0005488//binding;GO:0003674//molecular_function	-
Bra000742	0	0	0	0	0	0.11	0.58	0.32	0	0	0	0	0.14	0.22	0	0.5	0	0.13	-	AT4G11360 (E=1e-058) RHA1B | RHA1B; protein binding / zinc ion binding	-	-	-	-	GO:0044464//cell part;GO:0044424//intracellular part;GO:0005622//intracellular;GO:0016020//membrane;GO:0005575//cellular_component;GO:0005737//cytoplasm;GO:0005623//cell	GO:0003674//molecular_function;GO:0005488//binding;GO:0005515//protein binding	GO:0006810//transport;GO:0008150//biological_process;GO:0051179//localization;GO:0051234//establishment of localization
Bra000743	48.84	50.62	41.44	39.7	29.94	62.96	23.69	18.27	28.62	51.98	38.97	23.99	36.32	56.16	25.91	31.04	19.66	22.14	-	AT4G11420 (E=0.0) EIF3A, ATEIF3A-1, EIF3A-1, ATTIF3A1, TIF3A1 | EIF3A (EUKARYOTIC TRANSLATION INITIATION FACTOR 3A); translation initiation factor	Genetic Information Processing	Translation	ko03013//RNA transport	K03254	GO:0005737//cytoplasm;GO:0044424//intracellular part;GO:0005575//cellular_component;GO:0005623//cell;GO:0005622//intracellular;GO:0044464//cell part	GO:0005488//binding;GO:0003674//molecular_function;GO:0003676//nucleic acid binding;GO:0005515//protein binding;GO:0003723//RNA binding;GO:1901363//heterocyclic compound binding;GO:0097159//organic cyclic compound binding;GO:0008135//translation factor activity, RNA binding	GO:0009058//biosynthetic process;GO:0009987//cellular process;GO:0071704//organic substance metabolic process;GO:0043604//amide biosynthetic process;GO:0071840//cellular component organization or biogenesis;GO:0044237//cellular metabolic process;GO:0006807//nitrogen compound metabolic process;GO:0044267//cellular protein metabolic process;GO:1901566//organonitrogen compound biosynthetic process;G…
[truncated: 40,543 more rows]
